# Supplementary material for: Treatment outcomes for isoniazid-monoresistant tuberculosis in Peru, 2012-2014
Source: PLoS One. 2018 Dec 4;13(12):e0206658. doi: 10.1371/journal.pone.0206658 (PMC6279036; doi:10.1371/journal.pone.0206658)
Supplement: S1 Dataset — (XLS) [file pone.0206658.s002.xls]

## Sheet: Hoja1
	Variable	Operational Definition	Final value
Codigo_Px	Patient Code	code unlinked to patient	patient code: numerical anonymised code
Egre	Treatment outcome	Treatment outcome condition	0=Cured 1=Treatment completed 2=lost to follow up 3=failure 4=death 5=not evaluated.
Cura	Curacion	Those who have 2 negative cultures in the continuation phase (1 of them when completing treatment) according to RME, NetLab, and / or treatment card.	0=No (includes abandonment, failure, death, treatment completed, not evaluated) 1=Yes
Exito_tto	Treatment success	Cured plus treatment completed	0=No (includes abandonment, failure, death, treatment completed, not evaluated) 1= Yes (includes cured plus treatment completed)
Edad	Age		"n" in years
Region	Region of Health	Region where the case is notified	0= region 1= Lima
Año	Year	Year of treatment initiation	aaaa
Sexo	Sex	Registred in RME	0=Female 1=Male
vih	VIH	Registred in RME	0=Yes 1=No 9=not registered
dbm	Diabetes	Registred in RME	0=Yes 1=No 9=not registered
PS_rap	rapid DST	It has only rapid DST without proportions method DST registered in RME or NetLab	0=Yes 1=No 2=sensitive 3= MDR
PS_comp	proportions method DST	Result of proportions method DST registered in RME or NetLab	0=Resistance H 1=Resistance HS 2=Resistance HSEto 3=Resistance HEto 4= Other result 9= not registered
Cult_ini	initial culture	Registered treatment initiation culture in RME, NetLab, or treatment card	0=Positive 1=Negative 9=Not registered
Cult_p	first month culture	Culture of end of the 1st month registered in RME, NetLab, or treatment card	0=Positive 1=Negative 9=Not registered
Cult_seg	Second month culture	Culture of end of the 2nd month registered in RME, NetLab, or treatment card	0=Positive 1=Negative 9=Not registered
Cult_t	Third month culture	Culture of end of the 3rd month registered in RME, NetLab, or treatment card	0=Positive 1=Negative 9=Not registered
Cult_c	Fourth month culture	Culture of end of the 4th month registered in RME, NetLab, or treatment card	0=Positive 1=Negative 9=Not registered
Cult_q	Fifth month culture	Culture of end of the 5th month registered in RME, NetLab, or treatment card	0=Positive 1=Negative 9=Not registered
Cult_sex	Sixth month culture	Culture of end of the 6th month registered in RME, NetLab, or treatment card	0=Positive 1=Negative 9=Not registered
Cult_sep	Seventh month culture	Culture of end of the 7th month registered in RME, NetLab, or treatment card	0=Positive 1=Negative 9=Not registered
Cult_oct	Eighth month culture	Culture of end of the 8th month registered in RME, NetLab, or treatment card	0=Positive 1=Negative 9=Not registered
Cult_nov	Nine month culture	Culture of end of the 9th month registered in RME, NetLab, or treatment card	0=Positive 1=Negative 9=Not registered

## Sheet: base datos final
Codigo_Px	inyectable	Egre	Edad	Lima	Sexo	vih	dbm	PS_rap	PS_comp	Cult_ini	Cult_p	Cult_seg	Cult_t	Cult_c	Cult_q	Cult_sex	Cult_sep	Cult_oct	Cult_nov
1	0	5	24	0	1	1	9	2	1	0	9	1	1	1	1	1	1	1	9
2	0	5	19	0	1	1	9	1	3	0	9	9	9	9	9	9	9	9	9
3	0	5	45	1	1	1	9	0	9	0	1	9	9	9	9	9	9	9	9
4	0	5	19	0	1	1	9	0	9	0	1	1	1	1	1	1	9	9	9
5	0	5	35	1	0	1	9	0	1	0	9	9	9	9	9	9	9	9	9
6	0	5	21	0	1	1	9	0	9	0	9	9	9	9	9	9	9	9	9
7	0	5	17	0	0	1	9	0	9	0	1	1	1	1	1	9	9	9	9
8	0	5	17	0	1	1	9	1	0	0	0	9	9	9	9	9	9	9	9
9	0	5	22	0	1	1	9	0	9	0	9	9	9	9	9	9	9	9	9
10	0	5	52	0	0	1	9	1	0	0	1	1	9	1	1	1	9	9	9
11	0	5	25	0	1	1	9	0	9	0	9	1	1	9	9	9	9	9	9
12	0	5	38	1	0	1	9	1	1	0	1	1	1	1	1	1	1	9	9
13	0	5	17	0	0	1	9	2	0	0	1	1	9	9	9	9	9	9	9
14	0	5	55	0	1	1	9	0	1	0	9	9	9	9	9	9	9	9	9
15	0	5	17	0	1	1	9	0	9	0	9	9	9	9	9	9	9	9	9
16	0	5	37	0	1	1	9	1	0	0	9	9	9	9	9	9	9	9	9
17	0	5	34	0	1	1	9	1	2	0	1	9	1	1	1	1	1	9	1
18	0	5	32	0	1	1	9	1	2	0	1	1	1	1	9	9	9	9	9
19	0	5	40	0	0	1	0	0	1	9	9	9	9	9	9	9	9	9	9
20	0	5	74	0	0	1	9	1	0	0	9	9	9	9	9	9	9	9	9
21	0	5	61	0	1	1	9	0	4	0	1	9	9	1	9	1	1	1	9
22	0	5	17	0	1	1	9	1	1	0	9	9	9	9	9	9	9	9	9
23	0	5	28	0	0	1	9	1	0	0	9	9	9	9	9	9	9	9	9
24	0	5	31	0	1	1	9	0	9	0	1	9	9	9	9	9	9	9	9
25	0	5	22	0	1	1	9	0	0	0	9	9	9	9	9	9	9	9	9
26	0	5	31	0	1	1	9	0	9	0	9	9	9	9	9	9	9	9	9
27	0	5	39	1	0	1	9	0	0	0	1	1	9	1	1	9	9	9	9
28	0	5	49	0	1	1	9	1	0	9	1	9	9	9	9	9	9	9	9
29	0	5	39	1	0	1	0	0	3	0	9	1	1	1	1	9	9	9	9
30	0	5	20	0	1	1	9	1	0	0	9	9	9	9	9	9	9	9	9
31	0	5	60	0	1	1	0	2	2	0	9	9	9	1	1	1	9	1	1
32	0	5	46	0	1	1	9	0	9	0	9	9	9	9	9	9	9	9	9
33	0	5	30	1	1	1	9	0	9	0	9	9	9	9	1	1	1	9	9
34	0	5	73	0	0	1	9	1	0	0	1	9	9	9	9	9	9	9	9
35	0	5	30	1	0	1	9	0	1	0	9	1	1	1	1	1	1	1	9
36	0	5	36	0	1	9	9	1	0	9	9	9	9	9	9	9	9	9	9
37	0	5	42	0	1	1	9	0	0	0	9	1	1	1	9	9	9	9	9
38	0	5	21	1	1	1	9	0	9	1	9	9	9	9	9	9	9	9	9
39	0	5	35	1	1	1	9	0	9	0	9	9	9	9	9	9	9	9	9
40	0	5	59	0	1	1	9	1	0	9	9	1	1	9	1	1	1	9	9
41	0	5	25	0	1	1	9	0	3	0	9	1	9	9	9	9	9	9	9
42	0	5	30	1	1	1	9	0	9	1	1	9	1	9	9	9	9	9	9
43	0	5	47	0	1	1	0	0	3	0	9	9	9	9	9	9	9	9	9
44	0	5	18	1	1	1	9	0	0	9	1	1	1	1	1	9	1	9	9
45	0	5	19	0	0	1	9	2	0	0	9	9	9	9	9	9	9	9	9
46	0	5	77	0	0	1	0	0	1	0	9	9	9	9	9	9	9	9	9
47	0	5	22	1	0	1	9	0	9	0	9	9	9	9	9	9	9	9	9
48	0	5	29	0	1	9	9	0	0	0	1	9	9	9	9	9	1	1	9
49	0	5	14	1	1	1	9	0	1	0	9	1	1	1	1	1	1	1	1
50	0	5	16	0	0	1	9	1	0	0	9	9	9	9	9	9	9	9	9
51	0	5	19	0	1	1	9	0	1	0	9	9	9	9	9	9	9	9	9
52	0	5	37	0	0	9	9	0	0	0	0	9	9	9	9	9	9	9	9
53	0	5	16	0	1	1	9	0	0	9	9	9	9	9	9	9	9	9	9
54	0	5	44	0	1	1	9	1	1	0	9	9	1	1	9	9	9	9	9
55	0	5	30	0	1	9	9	0	0	0	1	9	1	9	9	9	9	9	9
56	0	5	29	0	0	1	9	0	9	1	9	9	9	1	1	9	1	1	1
57	0	5	31	1	1	1	9	0	9	1	9	9	9	9	9	9	9	9	9
58	0	5	23	0	1	1	9	0	0	0	9	9	9	1	9	9	1	9	9
59	0	5	24	0	1	1	9	1	1	0	9	9	9	9	9	9	9	9	9
60	0	5	26	0	0	1	9	1	1	1	1	9	1	9	1	1	1	9	9
61	0	5	45	1	1	1	9	0	0	0	1	1	1	1	1	9	9	9	9
62	0	5	17	1	1	1	9	1	1	0	1	9	9	9	9	9	9	9	9
63	0	5	33	1	1	9	9	1	1	0	1	9	9	9	9	1	1	9	9
64	0	5	18	1	1	1	9	0	1	1	1	9	9	9	9	9	9	9	9
65	0	5	19	0	1	1	9	0	0	0	9	1	1	9	1	9	9	9	9
66	0	5	12	1	1	1	9	0	1	1	9	9	1	1	1	1	9	9	9
67	0	5	17	0	1	1	9	0	1	0	1	9	9	9	9	9	9	9	9
68	0	5	32	0	0	1	9	0	1	0	9	9	9	9	9	9	9	9	9
69	0	5	22	1	0	1	9	0	1	0	9	9	9	1	9	9	9	9	9
70	0	5	64	0	1	1	9	0	1	0	9	9	9	1	9	9	9	9	9
71	0	5	15	0	0	1	9	0	9	0	9	9	9	9	9	9	9	9	9
72	0	5	59	0	1	9	9	0	0	0	9	9	1	9	9	9	9	9	9
73	0	5	58	0	0	1	9	0	4	0	9	1	9	9	9	9	9	9	9
74	0	5	60	0	1	1	0	1	0	0	9	9	9	9	9	9	9	9	9
75	0	5	50	0	1	1	0	0	0	0	9	9	9	9	9	9	9	9	9
76	0	5	17	0	1	1	9	0	1	0	9	1	9	1	9	9	9	9	9
77	0	5	27	1	1	1	9	0	9	0	9	9	9	9	9	9	9	9	9
78	0	5	24	0	1	1	9	0	0	0	9	9	9	9	9	9	9	9	9
79	0	5	31	0	0	1	9	0	3	0	1	1	1	1	1	1	1	1	1
80	0	5	39	1	1	1	9	0	1	0	1	9	1	1	9	9	9	9	9
81	0	5	23	1	1	1	9	0	0	0	1	1	9	9	9	9	9	9	9
82	0	5	19	0	0	1	9	0	1	0	9	9	9	9	9	9	9	9	9
83	0	5	31	1	1	1	9	0	3	0	1	9	9	9	9	9	9	9	9
84	0	5	28	0	1	9	9	0	0	0	9	9	9	9	9	9	9	9	9
85	0	5	27	0	1	9	9	0	0	0	9	9	9	9	9	9	9	9	9
86	0	5	31	0	1	1	9	0	0	0	9	9	9	9	9	9	9	9	9
87	0	5	35	1	1	1	9	0	2	0	9	9	9	9	9	9	9	9	9
88	0	5	0	1	1	9	9	0	2	1	9	9	9	9	9	9	9	9	9
89	0	5	25	0	0	1	9	0	1	0	9	9	9	9	9	9	9	9	9
90	0	5	30	1	0	1	9	0	1	0	9	9	9	9	9	9	9	9	9
91	0	5	15	1	1	1	9	0	0	1	1	9	9	9	9	9	9	9	9
92	0	5	19	1	0	1	9	0	9	1	9	9	9	9	9	9	9	9	9
93	0	5	17	1	1	1	9	0	9	0	1	9	9	9	9	9	9	9	9
94	0	5	50	1	1	1	9	1	1	0	9	9	9	9	9	9	9	9	9
95	0	5	25	0	0	1	9	0	0	0	9	9	9	9	9	9	9	9	9
96	0	5	30	0	1	1	9	0	9	0	9	9	9	9	9	9	9	9	9
97	0	5	28	1	1	1	9	1	0	0	9	9	9	9	9	9	9	9	9
98	0	5	20	1	0	1	9	0	0	0	1	9	1	1	1	9	1	9	9
99	0	5	23	1	0	1	9	0	0	0	9	9	9	9	9	9	9	9	9
100	0	5	71	0	0	1	9	0	9	0	9	9	9	9	9	9	9	9	9
101	0	5	49	1	1	1	9	0	1	0	1	1	9	1	1	1	9	9	9
102	0	5	21	1	0	1	9	1	0	0	9	9	9	9	9	9	9	9	9
103	0	5	29	1	1	1	9	1	2	0	9	9	9	9	9	9	9	9	9
104	0	5	56	1	1	9	9	0	1	0	9	9	9	9	9	9	9	9	9
105	0	5	20	0	1	1	9	0	2	0	9	9	9	9	9	9	9	9	9
106	0	5	26	1	0	1	9	0	1	0	9	9	9	9	9	9	9	9	9
107	0	5	25	0	1	9	9	0	0	1	9	9	9	9	9	9	9	9	9
108	0	5	52	0	1	1	0	0	1	0	9	9	9	9	9	9	9	9	9
109	0	5	66	1	1	1	0	1	0	0	1	9	9	9	9	9	9	9	9
110	0	5	22	1	1	1	9	0	1	0	9	1	9	9	9	9	9	9	9
111	0	5	24	0	0	1	9	1	1	0	9	9	9	9	9	9	9	9	9
112	0	5	21	1	1	1	9	0	1	0	1	9	9	1	9	9	9	9	9
113	0	5	27	0	1	1	9	0	3	0	9	9	9	9	9	9	9	9	9
114	0	5	31	1	1	1	9	0	1	0	1	9	9	9	9	9	9	9	9
115	0	5	39	0	0	1	9	0	9	0	9	9	9	9	9	9	9	9	9
116	0	5	60	1	1	9	9	0	2	0	9	9	9	9	9	9	9	9	9
117	0	5	18	1	1	9	9	0	1	0	9	9	9	9	9	9	9	9	9
118	0	5	63	0	1	1	0	0	0	0	9	9	9	9	9	9	9	9	9
119	0	5	24	1	0	1	9	0	1	9	9	9	9	9	9	9	9	9	9
120	0	5	24	0	1	9	9	1	0	1	9	9	9	9	9	9	9	9	9
121	0	5	29	1	1	1	9	0	2	9	1	1	1	9	9	9	9	9	9
122	0	5	29	1	0	9	9	0	1	0	1	1	1	1	9	9	1	9	9
123	0	5	23	1	1	1	9	0	9	0	9	9	9	9	9	9	9	9	9
124	0	5	31	1	1	1	9	0	3	1	9	9	1	9	9	9	1	9	1
125	0	5	78	0	1	1	9	1	1	9	9	9	9	9	9	9	9	9	9
126	0	5	24	1	1	1	9	0	2	9	9	9	9	9	9	9	9	9	9
127	0	5	27	1	1	1	9	0	9	0	9	9	9	9	9	9	9	9	9
128	0	5	28	1	1	0	9	0	2	1	9	9	9	9	9	9	9	9	9
129	0	5	47	0	1	1	9	1	0	0	9	9	9	9	9	9	9	9	9
130	0	5	20	1	0	1	9	0	3	9	1	1	1	9	9	9	9	9	9
131	0	5	27	0	1	1	9	0	0	0	9	9	9	9	9	9	9	9	9
132	0	5	17	0	1	1	9	0	0	0	9	1	1	1	1	1	1	9	9
133	0	5	70	0	1	9	9	1	1	0	9	9	9	9	9	9	9	1	9
134	0	5	24	0	1	1	9	0	0	9	9	9	9	9	9	9	9	9	9
135	0	5	84	0	0	1	9	0	0	0	9	9	9	9	9	9	9	9	9
136	0	5	18	0	1	1	9	0	9	9	1	9	9	9	9	9	9	9	9
137	0	5	56	1	0	1	9	0	0	0	9	1	9	9	9	9	9	9	9
138	0	5	27	1	1	1	9	0	1	0	9	1	9	9	9	9	9	9	9
139	0	5	26	0	1	1	9	2	0	1	1	1	9	9	9	9	9	9	9
140	0	5	83	0	1	1	9	0	0	0	9	9	9	9	9	9	9	9	9
141	0	5	29	1	0	1	9	0	9	9	9	9	9	9	9	9	9	9	9
142	0	5	31	0	0	1	9	0	9	0	1	9	1	1	1	9	1	1	1
143	0	5	23	0	0	1	9	1	0	9	9	9	9	9	9	9	9	9	9
144	0	5	24	1	0	1	9	0	9	0	9	9	9	9	9	9	9	9	9
145	0	5	20	1	1	9	9	0	9	0	9	9	9	9	9	9	9	9	9
146	0	5	30	0	0	1	9	0	0	0	9	9	9	9	9	9	9	9	9
147	0	5	23	1	1	1	9	0	9	9	9	9	9	9	9	9	9	9	9
148	0	5	23	1	1	1	9	0	9	9	9	9	9	9	9	9	9	9	9
149	0	5	34	1	1	1	9	0	9	0	9	9	9	9	9	9	9	9	9
150	0	5	22	1	1	1	9	0	0	0	1	9	9	9	9	9	9	9	9
151	0	5	38	1	1	1	9	0	1	0	9	9	9	9	9	9	9	9	9
152	0	5	32	1	0	1	9	0	0	0	1	9	9	9	9	9	9	9	9
153	0	5	63	1	0	1	0	0	9	0	9	9	9	9	9	9	9	9	9
154	0	5	27	1	1	9	9	3	3	9	9	9	9	9	9	9	9	9	9
155	0	5	23	0	1	1	9	0	9	0	9	9	9	9	9	9	9	9	9
156	0	5	26	1	0	1	0	0	0	0	9	9	9	9	9	9	9	9	9
157	0	5	18	1	1	1	9	1	0	0	9	9	9	9	9	9	9	9	9
158	0	5	65	1	0	1	0	0	1	9	1	1	1	9	9	9	9	9	9
159	0	5	25	1	0	1	9	0	1	0	9	1	9	9	9	9	9	9	9
160	0	5	17	1	1	1	9	0	1	1	1	9	9	9	9	9	9	9	9
161	0	5	46	0	0	1	0	0	3	0	9	9	9	9	9	9	9	9	9
162	0	5	49	1	1	1	9	0	2	0	9	9	9	9	9	9	9	9	9
163	0	5	37	1	0	1	9	0	2	0	9	9	9	9	9	9	9	9	9
164	0	5	19	1	1	1	9	0	4	0	9	9	9	9	9	9	9	9	9
165	0	5	31	0	0	1	9	1	0	1	9	9	9	9	9	9	9	9	9
166	0	5	91	0	1	1	9	0	9	0	9	9	9	9	9	9	9	9	9
167	0	5	35	1	0	9	9	0	0	9	9	1	1	9	9	9	9	9	9
168	0	5	18	1	1	1	9	0	0	9	9	9	9	9	9	9	9	9	9
169	0	5	32	0	1	9	9	0	9	1	9	9	9	9	9	9	9	9	9
170	0	5	15	1	1	1	9	0	1	0	1	9	9	9	9	9	9	9	9
171	0	5	37	1	1	1	9	0	9	0	9	9	9	9	9	9	9	9	9
172	0	5	19	1	1	9	9	0	1	9	1	9	9	9	9	9	9	9	9
173	0	5	18	1	1	1	9	0	1	9	9	9	9	9	9	9	9	9	9
174	0	5	94	1	1	1	9	0	1	0	1	1	1	1	9	9	9	9	9
175	0	5	19	1	1	1	9	0	0	0	9	9	9	9	9	9	9	9	9
176	0	5	19	0	1	0	9	0	0	0	1	1	1	9	9	9	9	9	9
177	0	5	19	1	0	1	9	1	0	0	9	9	9	9	9	9	9	9	9
178	0	5	19	0	1	1	9	0	0	1	9	1	9	9	9	9	9	9	9
179	0	5	19	0	1	1	9	0	9	9	9	9	9	9	9	9	9	9	9
180	0	5	19	1	1	1	9	0	1	1	1	9	9	9	9	9	9	9	9
181	0	5	19	0	0	9	0	0	9	9	9	1	9	1	1	9	9	1	1
182	0	5	19	0	1	9	9	0	0	0	9	9	9	9	9	9	9	9	9
183	0	5	19	0	1	9	9	0	9	9	9	9	9	9	9	9	9	9	9
184	0	5	19	0	0	1	9	0	0	0	9	9	9	9	9	9	9	9	9
185	0	5	19	1	1	1	9	0	0	0	9	9	9	9	9	9	9	9	9
186	0	5	17	1	0	1	9	1	0	0	1	1	9	9	9	9	9	9	9
187	0	5	19	1	1	9	9	0	2	9	9	9	9	9	9	9	9	9	9
188	0	5	26	1	0	9	9	0	1	0	9	9	9	9	9	9	9	9	9
189	0	5	19	0	1	1	9	1	1	9	9	1	9	9	9	9	9	9	9
190	0	5	24	1	0	1	9	0	0	0	9	1	1	1	1	9	1	9	9
191	0	5	45	0	0	1	9	0	9	9	9	9	9	9	9	9	9	9	9
192	0	5	19	1	1	0	9	0	9	9	9	9	9	9	9	9	9	9	9
193	0	5	39	1	0	1	9	0	0	0	9	9	9	9	9	9	9	9	9
194	0	5	17	0	1	1	9	1	9	0	9	9	9	9	9	9	9	9	9
195	0	5	43	0	1	1	9	0	1	9	9	9	9	9	9	9	9	9	9
196	0	5	19	1	1	0	9	2	0	0	1	1	9	9	1	9	9	1	1
197	0	5	19	1	1	1	0	0	4	0	0	9	1	9	1	1	1	9	1
198	0	5	19	0	1	9	9	0	0	0	9	9	9	9	9	9	9	9	9
199	0	5	19	0	1	1	9	0	0	0	9	9	9	9	9	9	9	9	9
200	0	5	19	0	1	1	9	0	1	0	9	9	9	9	9	9	9	9	9
201	0	5	19	0	1	9	9	0	0	9	9	9	9	9	9	9	9	9	9
202	0	5	39	1	0	0	9	0	2	0	0	9	1	1	9	1	9	1	9
203	0	5	19	0	1	1	9	0	4	0	9	9	9	9	9	9	9	9	9
204	0	5	19	0	0	1	9	0	0	1	9	9	9	9	9	9	9	9	9
205	0	5	41	1	1	1	9	0	1	0	9	9	9	1	1	9	9	9	9
206	0	5	17	1	0	9	9	0	3	1	1	9	9	9	9	9	9	9	9
207	0	5	19	0	1	1	9	0	0	9	9	9	9	9	9	9	9	9	9
208	0	5	17	0	1	1	9	0	1	0	9	9	9	9	9	9	9	9	9
209	0	5	29	1	1	1	9	0	2	0	9	9	9	9	9	9	9	9	9
210	0	5	43	1	1	1	9	0	2	0	1	9	9	9	9	9	9	9	9
211	0	5	25	1	0	1	9	0	2	1	1	9	1	1	1	9	1	1	9
212	0	5	19	1	0	1	0	0	2	0	9	9	9	9	9	9	9	9	9
213	0	5	46	1	1	1	0	0	0	1	1	1	9	1	9	9	9	9	9
214	0	5	21	1	0	1	9	0	2	0	1	9	9	9	9	9	9	9	9
215	0	5	37	1	1	1	9	0	1	1	1	1	1	1	1	1	9	9	9
216	0	5	27	1	0	1	9	0	2	0	1	1	1	1	1	9	9	1	9
217	0	5	19	0	0	1	9	1	1	0	9	9	9	9	9	9	9	9	9
218	0	5	77	0	1	1	9	0	0	9	9	9	9	9	9	9	9	9	9
219	0	5	42	1	0	0	9	0	1	9	9	9	9	9	9	9	9	9	9
220	0	5	19	1	1	1	9	0	9	1	1	1	1	1	9	9	9	9	9
221	0	5	31	1	1	1	9	0	0	0	9	9	9	9	9	9	9	9	9
222	0	5	19	1	0	1	9	0	9	0	9	9	9	9	9	9	9	1	1
223	0	5	19	0	1	1	9	1	2	0	0	9	9	9	9	9	9	9	9
224	0	5	36	1	1	1	9	0	9	9	9	9	9	9	9	9	9	9	9
225	0	5	24	1	0	1	9	0	2	0	1	9	9	9	9	9	9	9	9
226	0	5	41	1	1	1	0	0	2	0	0	0	9	9	1	9	1	9	9
227	0	5	15	1	0	1	9	0	1	9	9	9	9	9	9	9	9	9	9
228	0	5	21	0	1	1	9	0	3	0	9	9	9	9	9	9	9	9	9
229	0	5	19	1	1	1	9	0	9	0	9	9	9	9	9	9	9	9	9
230	0	5	19	0	0	1	0	0	0	9	9	9	9	9	9	9	9	9	9
231	0	5	25	0	0	1	9	0	2	0	9	9	9	9	9	9	9	9	9
232	0	5	32	1	0	1	9	0	2	0	0	9	1	1	1	1	1	1	1
233	0	5	21	1	1	1	9	0	1	0	9	9	9	9	9	9	9	9	9
234	0	5	19	0	1	1	9	0	0	0	9	9	9	9	9	9	9	9	9
235	0	5	21	1	0	1	9	0	2	0	9	9	9	9	9	9	9	9	9
236	0	5	36	1	1	1	9	0	1	9	9	9	1	1	1	9	9	9	9
237	0	5	19	0	1	1	0	0	0	0	1	1	9	9	9	9	9	9	9
238	0	5	19	0	0	1	9	0	0	0	9	9	9	9	9	9	9	9	9
239	0	5	13	1	1	1	9	1	2	9	9	9	9	9	9	9	9	9	9
240	0	5	20	1	0	9	9	0	1	1	1	1	1	1	9	9	9	9	9
241	0	5	19	0	1	1	9	0	0	0	9	9	9	9	9	9	9	9	9
242	0	5	10	1	0	1	9	0	1	0	1	1	9	9	9	9	9	9	9
243	0	5	19	1	0	1	9	0	1	0	9	9	9	9	9	9	9	9	9
244	0	5	19	1	0	1	9	0	0	0	1	9	9	9	9	9	9	9	9
245	0	5	19	1	1	1	9	0	9	0	9	9	9	9	9	9	9	9	9
246	0	5	26	0	1	1	9	0	1	0	9	9	9	9	9	9	9	9	9
247	0	5	13	1	0	1	9	0	0	0	1	1	1	1	1	1	9	1	9
248	0	5	21	1	1	1	9	0	1	0	9	9	9	9	9	9	9	9	9
249	0	5	19	0	1	1	9	0	2	0	1	1	1	1	1	1	1	9	9
250	0	5	29	0	1	1	9	0	9	0	9	9	9	9	9	9	9	9	9
251	0	5	19	1	1	1	9	0	1	0	1	9	9	9	9	9	9	9	9
252	0	5	19	1	1	1	9	1	1	0	1	9	9	9	9	9	9	9	9
253	0	5	19	0	1	1	9	0	1	0	9	9	9	9	9	9	9	9	9
254	0	5	19	0	1	1	9	0	0	0	9	9	9	9	9	9	9	9	9
255	0	5	26	1	1	9	9	1	3	9	9	9	9	9	9	9	9	9	9
256	0	5	19	1	1	1	9	0	9	0	9	9	9	9	9	9	9	9	9
257	0	5	19	0	0	9	9	0	9	0	9	9	9	9	9	9	9	9	9
258	0	5	22	1	1	1	9	0	3	0	9	9	1	9	1	9	1	9	9
259	0	5	15	1	0	1	9	0	0	0	1	1	1	9	9	9	9	9	9
260	0	5	17	1	1	1	9	0	1	0	9	9	9	9	9	9	9	9	9
261	0	5	19	1	1	1	9	0	2	1	9	1	1	9	9	9	9	9	9
262	0	5	19	0	1	9	9	0	1	0	1	9	9	9	9	9	9	9	9
263	0	5	19	1	1	0	9	1	0	9	9	9	9	1	9	9	9	9	9
264	0	5	34	1	1	1	9	0	1	9	9	9	9	9	9	9	9	9	9
265	0	5	23	1	0	1	9	0	2	9	9	9	9	9	9	9	9	9	9
266	0	5	19	0	1	1	9	0	0	0	9	1	9	9	9	9	9	9	9
267	0	5	19	1	1	1	9	1	1	0	1	9	9	9	9	9	9	9	9
268	0	5	19	0	1	0	9	0	9	0	9	9	9	9	9	9	9	9	9
269	0	5	19	0	1	1	9	0	9	0	9	9	9	9	9	9	9	9	9
270	0	5	19	1	1	1	9	0	2	0	9	9	9	9	9	9	9	9	9
271	0	5	29	1	1	1	9	0	0	9	9	9	9	9	9	9	9	9	9
272	0	5	17	1	1	1	9	0	1	0	9	9	9	9	9	9	9	9	9
273	0	5	19	1	1	1	9	0	0	0	9	9	9	9	9	9	9	9	9
274	0	5	19	0	1	1	9	0	0	0	9	9	9	9	9	9	9	9	9
275	0	5	29	1	0	1	9	0	1	1	1	9	9	9	9	9	9	9	9
276	0	5	26	1	1	1	9	2	1	1	9	9	1	9	9	9	9	9	9
277	0	5	29	1	0	1	9	1	3	0	9	9	9	9	9	9	9	9	9
278	0	5	58	1	1	1	9	0	3	9	9	9	9	9	9	9	9	9	9
279	0	5	19	0	0	1	0	0	3	0	9	9	9	9	9	9	9	9	9
280	0	5	21	1	1	1	9	0	1	0	9	9	9	9	9	9	9	9	9
281	0	5	19	1	1	1	9	0	0	0	9	9	9	9	9	9	9	9	9
282	0	5	19	1	1	1	9	0	2	9	1	1	9	9	9	9	9	9	9
283	0	5	60	0	1	9	9	0	9	0	9	9	9	9	9	9	9	9	9
284	0	5	23	0	1	1	9	0	3	0	1	1	9	1	1	9	9	9	9
285	0	5	19	1	1	1	9	0	2	9	9	9	9	9	9	9	9	9	9
286	0	5	19	0	0	1	9	1	1	0	9	9	9	9	9	9	9	9	9
287	0	5	17	1	1	1	9	0	2	9	1	9	9	9	9	9	9	9	9
288	0	5	19	1	1	1	9	0	2	1	1	1	1	9	1	9	9	9	9
289	0	5	25	1	0	1	9	0	3	0	9	9	9	9	9	9	9	9	9
290	0	5	19	0	1	1	9	0	4	9	1	1	1	1	1	1	0	9	9
291	0	5	28	1	1	1	9	0	9	1	9	9	9	9	9	9	9	9	9
292	0	5	31	1	1	1	9	0	9	9	9	1	9	9	9	9	9	9	9
293	0	5	35	0	1	1	9	0	9	9	1	1	1	1	1	9	9	9	9
294	0	5	24	1	0	1	9	0	1	9	9	9	9	9	9	9	9	9	9
295	0	5	29	1	1	9	9	3	0	9	9	9	9	9	9	9	9	9	9
296	0	5	16	1	0	1	9	1	1	0	1	9	9	9	9	9	9	9	9
297	0	5	31	1	1	1	9	0	2	9	9	9	9	9	9	9	9	9	9
298	0	5	29	1	1	1	9	0	0	0	1	9	9	9	9	9	9	9	9
299	0	5	30	1	1	1	9	0	9	9	9	9	9	9	9	9	9	9	9
300	0	5	20	1	0	1	9	0	9	9	9	9	9	9	9	9	9	9	9
301	0	5	19	0	1	9	9	0	0	0	9	9	9	9	9	9	9	9	9
302	0	5	17	0	1	1	9	0	0	0	1	1	1	9	1	9	9	9	9
303	0	5	60	0	1	1	9	0	9	9	9	1	1	1	9	9	9	9	9
304	0	5	23	1	0	1	9	0	1	0	9	9	9	9	9	9	9	9	9
305	0	5	19	0	1	9	0	0	1	9	9	9	9	9	9	9	9	9	9
306	0	5	39	0	0	9	9	0	0	0	1	9	9	9	9	9	9	9	9
307	0	5	30	0	1	1	9	0	1	0	9	9	9	9	9	9	9	9	9
308	0	5	29	0	1	0	9	0	1	0	9	9	9	9	9	9	9	9	9
309	0	5	30	0	1	1	9	0	2	0	9	9	9	9	9	9	9	9	9
310	0	5	42	0	1	9	0	3	2	9	9	9	9	9	9	9	9	9	9
311	0	5	41	1	1	1	0	0	1	9	0	9	9	9	9	9	9	9	9
312	0	5	19	1	1	1	9	1	1	0	1	1	1	1	9	9	9	9	9
313	0	5	54	0	1	9	9	0	0	0	9	9	9	9	9	9	9	9	9
314	0	5	21	0	0	1	9	0	1	0	9	1	1	9	9	9	9	9	9
315	0	5	19	1	0	9	9	0	4	0	1	1	9	1	9	9	9	9	9
316	0	5	31	0	1	9	9	0	1	0	9	1	9	9	9	9	9	9	9
317	0	5	19	1	1	1	9	0	2	0	9	9	9	9	9	9	9	9	9
318	0	5	19	1	1	9	0	0	1	9	1	9	1	1	1	1	1	9	1
319	0	5	36	1	1	1	9	0	2	0	9	9	9	9	1	9	1	9	9
320	0	5	28	0	0	1	9	0	2	9	9	1	9	9	9	9	9	9	9
321	0	5	19	0	0	1	9	0	0	9	9	9	9	9	9	9	9	9	9
322	0	5	21	1	0	1	9	0	0	9	9	9	9	9	9	9	9	9	9
323	0	5	19	1	1	1	9	0	1	0	9	9	9	9	9	9	9	9	9
324	0	5	23	0	1	9	9	0	0	9	9	9	9	9	9	9	9	9	9
325	0	5	37	1	1	1	9	0	3	0	9	9	9	9	9	9	9	9	9
326	0	5	19	0	1	1	9	0	0	0	9	9	9	9	9	9	9	9	9
327	0	5	19	0	1	1	9	0	0	9	9	9	9	9	9	9	9	9	9
328	0	5	19	0	1	1	9	0	0	9	9	9	9	9	9	9	9	9	9
329	0	5	19	1	0	1	9	0	2	9	9	9	9	9	9	9	9	9	9
330	0	5	19	1	1	1	9	0	3	9	9	9	9	9	9	9	9	9	9
331	0	5	19	1	0	1	9	0	3	0	9	9	9	9	9	9	9	9	9
332	0	5	19	0	0	1	9	0	1	0	9	9	9	9	9	9	9	9	9
333	0	5	36	0	1	1	9	0	1	0	9	1	9	9	9	9	9	9	9
334	0	5	55	1	1	1	0	0	2	0	9	9	9	9	9	9	9	9	9
335	0	5	19	1	0	1	9	0	1	0	9	9	9	9	9	9	9	9	9
336	0	5	54	0	1	9	0	1	0	9	1	1	1	1	1	1	1	9	9
337	0	5	19	0	1	1	9	0	1	0	9	1	1	1	1	1	1	9	9
338	0	5	19	1	1	1	9	0	1	0	1	9	9	9	9	9	9	9	9
339	0	5	19	1	0	0	9	0	3	9	1	9	9	9	9	9	9	9	9
340	0	5	22	1	0	1	9	0	0	0	9	9	9	9	9	9	9	9	9
341	0	5	75	1	0	1	0	0	9	9	1	1	9	9	9	9	9	9	9
342	0	5	21	1	1	1	9	0	9	0	1	1	1	1	1	1	9	9	9
343	0	5	30	0	1	1	9	0	0	0	9	1	1	9	9	1	9	9	9
344	0	5	19	0	1	1	9	0	0	0	1	1	9	9	9	1	9	9	9
345	0	5	31	1	0	1	9	0	1	9	1	9	1	9	9	9	9	9	9
346	0	5	28	0	0	1	9	0	0	0	9	9	9	9	9	9	9	9	9
347	1	5	22	0	0	1	9	0	0	0	9	9	9	9	9	9	9	9	9
348	1	5	43	1	0	1	9	0	1	0	9	1	1	9	1	9	9	9	9
349	1	5	39	1	1	1	9	1	1	0	9	9	9	9	9	9	9	9	9
350	1	5	41	0	1	1	9	0	1	0	0	9	9	9	9	9	9	9	9
351	1	5	38	1	1	1	9	0	9	0	9	9	9	9	9	9	9	9	9
352	1	5	17	1	1	1	9	0	1	0	1	9	9	1	9	9	1	9	9
353	1	5	21	1	1	1	9	0	9	9	9	9	9	9	9	9	9	9	9
354	1	5	26	1	1	1	9	0	2	0	9	9	1	9	1	9	9	9	9
355	1	5	24	1	1	1	9	1	1	0	9	9	9	9	9	9	9	9	9
356	1	5	27	1	1	1	9	0	9	0	9	1	9	1	1	0	9	9	9
357	1	5	68	0	1	1	9	1	0	0	9	9	9	1	9	9	9	9	9
358	1	5	31	1	1	1	9	0	9	1	9	9	9	9	9	9	9	9	9
359	1	5	63	1	1	1	9	1	4	0	9	9	9	9	1	1	1	1	1
360	1	5	69	1	0	1	0	0	9	0	9	1	1	1	1	9	1	1	1
361	1	5	24	1	1	1	9	0	3	0	9	9	1	9	9	1	9	9	9
362	1	5	62	1	1	1	9	1	1	0	1	9	1	9	9	9	9	9	9
363	1	5	36	1	1	1	9	0	0	0	9	9	9	9	9	9	9	9	9
364	1	5	45	1	0	1	9	0	1	0	1	1	1	9	1	9	9	9	9
365	1	5	36	0	1	1	9	0	0	9	9	9	9	9	9	9	9	9	9
366	1	5	26	0	1	1	9	0	2	0	9	9	9	9	9	9	0	9	9
367	1	5	25	1	1	1	9	0	1	0	1	1	9	9	9	9	9	9	9
368	1	5	35	1	0	1	9	0	2	0	0	0	0	0	9	9	9	9	9
369	1	5	20	1	1	1	9	0	0	9	0	0	0	0	9	9	9	9	9
370	1	5	18	1	1	1	9	0	3	0	1	0	0	0	9	9	9	9	9
371	1	5	28	1	1	1	9	1	0	0	0	0	0	9	9	9	9	9	9
372	1	5	24	1	0	1	9	0	9	9	0	0	0	9	9	9	9	9	9
373	1	5	22	1	0	1	9	0	0	0	1	1	1	1	0	9	9	9	9
374	1	5	26	1	1	1	9	0	3	0	1	0	0	0	0	0	9	9	9
375	1	5	30	1	1	1	9	0	2	0	1	0	0	0	0	0	9	9	9
376	1	5	29	1	1	9	9	0	2	9	9	9	9	9	9	9	9	9	9
377	1	5	47	1	1	1	0	0	9	0	1	1	9	9	9	9	9	9	9
378	1	5	19	1	1	1	9	0	1	0	1	9	1	9	1	1	1	9	9
379	1	5	29	1	1	1	9	0	1	9	9	9	9	9	9	9	9	9	9
380	1	5	39	1	1	0	9	2	1	0	1	9	9	9	9	9	9	9	9
381	1	5	54	1	1	9	9	0	1	0	1	1	1	1	1	1	9	9	9
382	1	5	38	1	1	1	9	0	3	0	9	9	9	9	9	9	9	9	9
383	1	5	34	1	0	1	9	0	2	1	9	9	9	9	9	9	9	9	9
384	1	5	52	1	1	1	9	0	0	9	9	9	9	9	9	9	9	9	9
385	1	5	19	1	1	1	9	0	9	0	1	9	9	9	9	9	9	9	9
386	1	5	22	1	1	1	9	0	2	0	9	9	9	9	9	9	9	9	9
387	1	5	45	0	0	1	0	0	9	9	9	9	9	9	9	9	9	9	9
388	1	5	59	1	0	1	0	0	0	9	9	9	9	9	9	9	9	9	9
389	1	5	63	1	1	1	9	0	0	0	9	9	9	9	9	9	9	9	9
390	1	5	19	1	1	1	9	0	1	9	9	9	9	9	9	9	9	9	9
391	1	5	20	1	1	1	9	0	2	1	1	1	1	9	9	9	9	9	9
392	1	5	6	1	1	9	9	0	1	0	0	9	9	9	9	9	9	9	9
393	1	5	27	1	1	1	9	0	9	9	1	1	9	9	1	1	1	9	1
394	1	5	14	1	0	1	9	1	3	0	9	9	9	9	9	9	9	9	9
395	1	5	45	1	1	1	9	0	1	0	9	9	9	9	9	9	9	9	9
396	1	5	19	1	1	1	9	0	9	0	1	1	1	9	9	9	9	9	9
397	0	4	44	0	1	0	9	0	2	0	0	9	9	9	9	9	9	9	9
398	0	4	73	0	1	1	9	0	0	0	0	9	9	9	9	9	9	9	9
399	0	4	37	1	1	9	9	0	1	1	1	9	0	1	9	9	9	9	9
400	0	4	20	1	1	1	9	0	9	0	9	9	1	1	1	1	9	1	9
401	0	4	30	0	1	1	9	1	2	9	9	9	9	9	9	9	9	9	9
402	0	4	44	1	1	1	9	0	1	0	0	9	9	9	9	9	9	9	9
403	0	4	26	1	1	0	9	0	9	9	9	9	9	9	9	9	9	9	9
404	1	4	54	0	0	1	0	1	1	0	9	9	9	9	9	9	9	9	9
405	1	4	7	1	0	1	9	0	0	0	9	9	9	9	9	9	9	9	9
406	1	4	55	1	1	1	9	1	1	0	0	9	9	9	9	9	9	9	9
407	1	4	37	0	0	9	9	0	9	9	9	9	9	9	9	9	9	9	9
408	1	4	43	1	1	1	9	1	4	0	9	9	0	1	1	1	1	0	0
409	1	4	31	1	1	9	9	0	0	0	0	0	0	0	0	0	0	0	0
410	1	4	79	1	0	1	9	2	0	0	1	1	1	1	9	9	9	9	9
411	1	4	30	1	1	0	9	1	0	0	1	1	1	1	1	1	1	9	1
412	1	4	38	1	0	1	9	0	2	0	0	0	0	0	9	9	9	9	9
413	1	4	32	1	1	1	9	0	9	0	9	9	9	9	9	9	0	9	9
414	1	4	29	1	1	1	9	0	0	0	0	0	0	9	9	9	9	9	9
415	0	3	37	1	1	9	9	0	1	0	9	0	0	0	9	9	9	9	9
416	0	3	30	0	0	1	0	0	1	9	9	1	1	1	9	1	0	9	9
417	0	3	19	1	1	1	9	0	0	0	1	1	1	1	1	0	0	9	9
418	0	3	38	0	1	0	9	1	0	0	0	9	1	9	0	9	9	9	9
419	0	3	19	1	1	1	0	1	3	0	1	1	1	9	1	1	1	1	0
420	0	3	75	0	1	1	9	0	1	0	1	1	9	0	0	9	0	9	9
421	0	3	33	1	1	1	0	0	9	9	9	0	0	0	0	9	9	9	9
422	0	3	19	0	1	1	9	0	0	0	0	0	0	0	1	9	1	1	9
423	0	3	27	0	1	1	9	0	2	0	0	1	9	9	9	0	0	9	9
424	0	3	39	1	1	1	9	2	2	9	1	9	1	9	9	0	9	9	9
425	0	3	25	1	1	1	9	0	9	1	1	1	1	9	0	0	9	9	9
426	0	3	19	1	1	9	9	1	1	0	9	1	9	1	1	1	9	1	0
427	0	2	20	1	1	1	9	1	0	9	0	0	9	9	1	1	9	9	9
428	0	2	25	1	1	0	9	0	1	0	0	9	1	9	9	9	9	9	9
429	0	2	28	0	1	9	9	1	0	0	1	1	1	1	9	9	9	9	9
430	0	2	18	1	0	1	9	0	1	1	1	9	1	1	1	9	9	9	9
431	0	2	53	1	1	1	9	0	1	0	9	1	1	9	1	9	9	9	1
432	0	2	39	1	1	1	9	0	3	0	1	9	9	9	1	1	1	9	9
433	0	2	28	0	1	1	9	0	0	0	1	1	1	1	1	1	1	1	9
434	0	2	24	1	1	1	9	0	0	0	1	1	1	9	9	9	9	9	9
435	0	2	20	1	1	1	9	0	0	1	1	1	1	1	9	1	9	1	9
436	0	2	41	0	1	1	9	0	2	0	9	1	1	1	1	9	9	9	9
437	0	2	57	0	1	1	9	1	0	0	9	9	9	9	9	9	9	9	9
438	0	2	21	1	0	1	9	0	9	1	1	1	1	1	1	1	1	1	1
439	0	2	23	1	1	1	9	1	1	1	1	1	1	9	1	1	9	9	1
440	0	2	24	1	1	1	9	0	0	0	1	1	1	9	9	9	9	9	9
441	0	2	32	1	1	1	9	0	0	9	9	9	9	9	9	9	9	9	9
442	0	2	44	0	1	1	0	0	1	0	1	1	1	1	1	1	1	1	9
443	0	2	20	0	1	1	9	0	0	9	9	9	9	9	9	9	9	9	9
444	0	2	26	1	1	1	9	0	0	9	9	9	9	9	9	9	9	9	9
445	0	2	35	1	1	0	9	0	3	0	9	1	9	9	1	9	1	1	1
446	0	2	17	1	1	1	0	1	0	1	9	1	1	1	9	1	1	9	9
447	0	2	21	1	1	1	9	2	3	0	1	1	9	9	9	9	9	9	9
448	0	2	20	1	1	1	9	0	0	0	9	9	9	9	9	9	9	9	9
449	0	2	17	1	1	1	9	0	0	0	9	9	9	9	9	9	9	9	9
450	0	2	16	0	0	1	9	0	0	0	1	1	1	1	1	9	9	9	9
451	0	2	65	0	1	1	0	0	1	0	9	0	9	9	9	9	9	9	9
452	0	2	44	1	1	1	0	0	9	0	9	1	9	9	9	9	9	9	9
453	0	2	23	1	1	1	9	0	2	0	0	0	0	0	9	9	9	9	9
454	0	2	41	1	1	0	9	1	1	0	1	1	1	1	1	1	1	9	9
455	0	2	22	1	0	1	9	0	9	0	0	9	9	9	9	9	9	9	9
456	0	2	24	0	1	9	9	0	0	0	1	9	9	9	1	9	1	9	9
457	0	2	84	0	0	9	9	1	0	0	1	1	1	9	9	9	9	9	9
458	0	2	28	1	1	1	9	1	2	0	1	9	1	1	1	9	9	9	1
459	0	2	23	0	1	1	9	0	9	1	1	0	1	1	1	0	1	1	9
460	0	2	23	1	1	1	9	0	0	9	1	9	1	9	9	9	9	9	9
461	0	2	20	0	1	1	9	0	2	9	9	9	9	9	9	9	9	9	9
462	0	2	60	0	1	1	9	1	1	0	1	1	9	9	9	9	9	9	9
463	0	2	25	1	1	1	9	0	1	0	9	1	9	1	1	9	1	9	1
464	0	2	21	1	1	1	9	0	9	9	1	1	9	1	9	9	1	9	9
465	0	2	30	0	1	1	9	0	0	0	9	9	9	9	9	9	9	9	9
466	0	2	16	0	1	1	9	1	0	0	9	9	9	9	9	9	9	9	9
467	0	2	32	1	1	1	9	1	3	1	9	1	1	1	1	1	1	1	1
468	0	2	25	1	1	1	9	1	0	0	9	9	9	9	1	9	9	9	9
469	0	2	40	0	1	9	9	0	9	0	9	9	9	9	9	9	9	9	9
470	0	2	30	0	1	1	9	0	0	0	9	9	1	1	1	9	9	9	9
471	0	2	33	0	0	1	9	1	1	1	9	9	9	9	9	9	9	9	9
472	0	2	32	1	1	1	9	1	3	1	1	9	9	1	1	1	9	9	9
473	0	2	32	0	1	0	9	1	1	0	9	9	9	9	9	9	9	9	9
474	0	2	19	0	0	1	9	0	0	0	1	1	9	1	9	1	9	1	9
475	0	2	38	1	1	0	9	0	9	9	9	9	9	9	9	9	9		9
476	0	2	35	1	1	1	9	1	0	1	9	9	9	9	9	9	9	9	9
477	0	2	23	1	0	1	9	0	1	0	1	1	1	1	9	9	1	9	9
478	0	2	25	1	1	1	9	1	0	0	9	9	9	9	0	9	9	1	9
479	0	2	34	0	1	9	9	0	0	9	1	1	1	1	1	1	1	1	9
480	0	2	37	0	1	1	9	1	1	0	9	1	1	1	1	1	1	1	9
481	0	2	36	0	1	0	9	0	0	0	1	1	1	1	1	9	9	9	9
482	0	2	32	1	0	1	9	0	9	0	1	1	1	9	9	9	9	9	9
483	0	2	22	0	1	9	9	0	0	0	1	1	1	1	9	9	9	9	9
484	0	2	62	1	1	1	0	0	1	0	1	9	9	9	9	9	9	9	9
485	0	2	60	1	1	1	0	0	1	0	0	9	9	9	9	9	9	9	9
486	0	2	41	1	1	1	9	0	9	9	9	0	9	9	9	9	9	9	9
487	0	2	25	1	1	0	9	2	1	0	1	1	1	1	1	1	9	9	9
488	0	2	20	1	0	1	9	0	3	9	9	9	9	9	9	9	9	9	9
489	0	2	30	1	1	1	9	1	1	0	9	9	9	9	9	9	9	9	9
490	0	2	25	1	1	1	9	0	1	9	9	9	1	9	9	9	9	9	9
491	0	2	65	1	1	1	9	0	0	0	9	1	9	9	9	9	9	9	9
492	0	2	16	0	1	1	9	1	0	0	0	9	9	9	9	9	9	9	9
493	0	2	41	1	1	1	9	0	9	0	0	1	9	1	9	1	1	9	1
494	0	2	26	1	1	1	9	0	1	0	1	0	0	0	0	1	9	9	9
495	0	2	33	0	1	1	9	0	1	0	9	1	1	1	9	9	9	9	9
496	0	2	19	1	1	1	9	0	3	9	9	9	9	9	9	9	9	9	9
497	0	2	23	1	0	1	9	0	9	0	9	1	1	1	1	1	9	1	9
498	0	2	27	1	1	1	9	0	3	9	1	9	1	1	9	9	9	9	9
499	0	2	20	1	1	1	9	0	9	9	9	9	9	9	9	9	9	9	9
500	0	2	48	1	1	1	9	2	0	0	1	1	1	9	9	1	9	9	9
501	0	2	19	1	1	1	9	1	0	0	1	9	1	1	9	9	9	9	9
502	0	2	20	1	0	1	9	0	1	0	9	1	9	9	9	1	1	9	1
503	0	2	47	1	1	1	9	0	1	0	9	0	0	0	0	9	9	9	9
504	0	2	38	1	1	1	9	0	3	1	9	9	1	9	9	9	9	9	9
505	0	2	18	1	1	1	9	0	3	0	1	9	9	9	9	9	9	9	9
506	0	2	34	1	1	0	9	0	1	0	9	1	1	1	1	1	9	9	9
507	0	2	18	1	1	1	9	0	1	0	9	9	9	9	9	9	9	9	9
508	0	2	27	1	1	1	0	0	1	9	9	9	9	1	9	9	9	9	9
509	0	2	32	0	1	1	9	0	2	0	1	9	9	9	9	9	9	9	9
510	0	2	23	1	1	1	9	0	1	9	9	9	9	9	9	9	9	9	9
511	0	2	14	1	0	1	9	0	1	1	1	1	9	9	9	9	9	9	9
512	0	2	22	1	1	1	9	0	1	0	9	9	1	9	9	9	9	9	1
513	0	2	27	0	1	9	9	0	0	0	9	9	9	9	9	9	9	9	9
514	0	2	82	0	0	1	9	0	1	0	9	1	9	1	9	9	9	9	9
515	0	2	33	1	1	0	9	0	9	9	1	0	0	0	0	9	9	9	9
516	0	2	22	0	0	1	9	0	1	0	1	9	9	9	9	9	9	9	9
517	0	2	27	1	0	1	9	1	1	1	9	9	9	9	9	9	9	9	9
518	0	2	20	1	1	1	9	0	0	0	9	9	9	9	9	9	9	9	9
519	0	2	56	1	0	9	0	0	2	0	0	9	9	9	9	9	9	9	9
520	0	2	71	0	1	1	9	0	0	0	9	9	9	9	1	9	9	9	9
521	0	2	27	0	1	1	9	1	2	9	1	1	9	9	9	9	9	9	9
522	0	2	63	0	1	1	0	0	9	9	9	1	1	1	1	1	1	9	9
523	0	2	24	1	0	1	9	1	1	0	1	1	9	9	9	9	9	9	9
524	0	2	44	1	1	1	9	0	2	0	0	1	9	9	9	9	9	9	9
525	0	2	29	0	1	1	9	0	0	0	9	1	1	1	9	9	9	9	9
526	0	2	28	1	1	0	9	0	0	1	9	1	9	1	1	1	9	9	9
527	0	2	25	1	1	1	9	0	3	0	9	1	9	9	9	9	9	9	9
528	0	2	29	1	1	1	9	0	1	1	1	9	1	1	9	1	9	9	9
529	0	2	29	1	1	1	9	1	0	0	9	9	9	9	9	9	9	9	9
530	0	2	22	1	1	1	9	0	1	0	9	1	9	1	1	9	9	1	9
531	0	2	85	0	1	1	9	0	9	0	1	1	9	1	1	9	9	9	9
532	0	2	19	0	1	1	9	0	0	0	9	9	9	9	9	9	9	9	9
533	0	2	24	0	0	1	9	0	9	0	0	0	9	9	9	9	9	9	9
534	0	2	20	1	0	1	9	0	1	1	1	1	9	9	9	9	9	9	9
535	0	2	29	1	1	9	9	1	0	0	0	0	0	1	1	0	0	9	9
536	0	2	27	0	1	9	9	1	0	0	9	9	9	9	9	9	9	9	9
537	0	2	42	1	1	1	0	0	9	9	9	9	9	9	9	9	9	9	0
538	0	2	48	1	1	1	9	0	1	9	9	9	9	9	9	9	9	9	9
539	0	2	24	0	1	1	9	0	1	0	1	1	1	9	9	9	9	9	9
540	0	2	21	1	1	1	9	0	3	9	1	9	9	9	9	9	9	9	9
541	0	2	35	0	1	1	9	1	0	9	1	9	1	1	1	1	9	9	9
542	0	2	29	1	1	1	9	0	0	1	1	1	1	1	9	9	9	9	9
543	0	2	19	0	1	1	9	0	0	0	9	9	9	9	9	9	9	9	9
544	0	2	19	1	0	1	9	0	0	0	1	1	1	9	9	1	9	9	9
545	0	2	39	0	1	1	9	1	0	9	9	9	9	9	9	9	9	9	9
546	0	2	23	0	1	1	9	0	1	0	9	1	1	1	1	9	9	1	9
547	0	2	22	1	0	1	9	0	1	9	9	9	9	9	9	9	9	9	9
548	0	2	69	1	0	1	0	0	9	0	1	1	1	1	1	1	1	9	9
549	0	2	31	1	0	9	9	2	3	9	1	9	9	9	9	9	9	9	9
550	0	2	57	0	1	1	9	0	0	0	9	1	1	9	9	9	9	9	9
551	0	2	21	1	1	1	9	0	2	9	9	9	9	9	9	9	9	9	9
552	0	2	62	1	1	9	9	0	1	1	1	9	9	9	9	1	9	1	9
553	0	2	40	1	1	1	9	0	0	0	1	1	0	9	9	9	9	9	9
554	0	2	30	1	0	1	9	0	1	9	9	9	1	9	9	1	9	9	9
555	0	2	24	1	1	1	9	2	1	9	9	9	9	9	9	9	9	9	9
556	0	2	30	0	1	9	9	1	0	1	9	9	9	9	9	9	9	9	9
557	0	2	22	0	1	1	9	0	0	1	1	9	1	9	1	9	9	9	9
558	0	2	23	1	1	1	9	0	1	0	1	1	1	1	9	9	9	9	9
559	0	2	31	1	1	1	9	0	0	9	0	0	1	9	9	9	9	9	9
560	0	2	57	1	1	1	9	0	1	0	9	9	9	1	9	9	9	9	9
561	0	2	15	1	1	1	9	0	3	0	0	9	9	9	9	9	9	9	9
562	0	2	41	1	1	1	9	0	9	0	9	9	9	9	9	9	9	9	9
563	0	2	48	1	1	1	9	0	9	1	9	1	9	9	9	9	9	9	9
564	0	2	24	0	1	9	9	1	0	9	9	9	9	9	9	9	9	9	9
565	0	2	19	1	1	1	9	0	9	0	9	9	9	9	9	9	9	9	9
566	0	2	36	0	1	9	0	0	0	0	9	9	9	9	9	9	9	9	9
567	0	2	29	0	1	9	9	0	2	9	9	9	9	1	9	1	9	9	1
568	0	2	43	1	1	0	9	0	0	9	9	9	9	9	9	9	9	9	9
569	0	2	19	0	1	1	9	0	1	9	0	1	1	1	9	9	9	9	9
570	0	2	47	1	1	1	9	0	3	0	1	1	9	1	9	9	9	9	9
571	0	2	26	1	1	1	9	0	1	0	9	1	9	9	9	9	9	9	9
572	0	2	44	1	1	1	9	0	2	9	0	9	9	9	9	9	9	9	9
573	1	2	24	1	1	9	9	0	0	0	1	9	1	9	1	9	1	9	1
574	1	2	51	1	1	1	9	0	0	0	9	1	9	9	9	9	9	9	9
575	1	2	22	0	1	9	9	1	0	0	1	1	1	1	1	9	1	9	9
576	1	2	18	1	1	1	9	0	2	0	1	1	9	1	9	9	1	1	1
577	1	2	11	1	0	1	9	0	9	0	1	9	9	9	9	9	1	1	9
578	1	2	24	1	1	0	9	1	1	0	9	1	1	1	9	1	9	1	1
579	1	2	28	1	1	1	9	0	0	0	1	1	1	1	1	1	1	9	9
580	1	2	18	1	1	1	9	0	1	0	1	1	1	1	1	1	9	1	1
581	1	2	27	1	1	0	9	0	0	0	9	1	1	9	9	9	9	9	9
582	1	2	54	1	1	0	9	0	3	1	9	9	9	1	1	1	1	1	1
583	1	2	24	0	1	9	9	1	0	0	1	1	1	1	1	9	9	9	9
584	1	2	30	1	1	1	9	0	0	0	1	9	9	1	1	9	1	9	9
585	1	2	30	1	1	1	9	0	9	0	9	9	9	9	9	9	9	9	9
586	1	2	21	1	0	1	9	0	2	0	9	9	9	9	9	9	9	9	9
587	1	2	29	1	0	1	9	0	0	9	1	1	9	1	9	9	9	1	1
588	1	2	19	1	1	9	9	1	4	9	9	0	0	9	9	9	9	9	9
589	1	2	20	1	1	1	9	0	9	9	9	9	1	9	9	9	9	9	9
590	1	2	20	1	0	1	9	1	0	0	9	1	9	9	9	9	9	9	9
591	1	2	30	1	0	1	9	0	2	0	0	9	9	9	9	9	9	9	9
592	1	2	33	1	0	1	9	1	3	0	9	1	1	1	1	1	1	1	1
593	1	2	25	1	1	1	9	0	1	0	9	9	9	9	9	9	9	9	9
594	1	2	20	1	0	1	9	0	1	0	9	1	1	9	9	9	9	9	9
595	1	2	32	0	1	9	9	0	0	0	0	1	9	1	1	1	9	9	9
596	1	2	19	1	0	1	9	0	1	0	1	1	9	9	9	9	9	9	9
597	1	2	24	1	0	1	9	2	1	0	0	0	0	0	0	0	0	0	9
598	1	2	35	1	1	1	9	0	9	0	0	9	9	9	9	9	9	9	9
599	1	2	49	0	1	1	9	0	3	1	9	9	1	1	1	9	9	9	9
600	1	2	35	1	1	1	9	0	1	1	1	1	9	9	9	9	9	9	9
601	1	2	41	1	0	1	0	1	1	0	1	1	1	1	1	1	1	1	1
602	1	2	21	1	1	1	9	0	9	0	0	9	9	9	9	9	9	9	9
603	1	2	21	1	0	1	9	0	0	9	9	9	9	9	9	9	9	9	9
604	1	2	24	1	0	1	9	0	3	0	1	1	1	1	1	1	1	1	1
605	1	2	21	1	1	1	9	0	1	0	9	9	9	9	9	9	9	9	9
606	1	2	19	1	1	1	9	0	0	0	1	1	9	9	1	9	1	1	9
607	1	2	69	1	0	9	9	0	0	9	9	1	9	9	9	9	9	9	9
608	1	2	38	1	1	1	9	0	1	0	9	9	9	9	9	9	9	9	9
609	1	2	15	1	1	1	9	0	1	9	9	9	9	1	9	9	9	9	9
610	1	2	27	1	1	1	9	0	9	0	1	1	9	1	1	1	1	1	9
611	1	2	42	1	1	0	9	0	0	0	9	1	9	9	9	1	9	9	9
612	1	2	25	1	1	0	9	0	1	9	9	9	9	9	9	9	9	9	9
613	0	1	23	1	0	1	9	0	0	0	1	9	1	1	1	9	9	9	9
614	0	1	17	1	0	1	9	0	0	0	1	1	1	1	1	1	9	9	9
615	0	1	15	1	0	1	9	0	0	0	9	9	1	1	1	1	9	1	9
616	0	1	33	0	0	1	9	1	1	0	1	1	9	1	1	1	1	1	9
617	0	1	18	0	0	9	9	1	0	1	9	1	1	1	1	9	1	9	9
618	0	1	23	1	1	1	9	0	9	1	1	1	1	1	1	1	9	9	9
619	0	1	20	0	0	1	9	0	9	0	1	1	1	1	9	1	1	1	9
620	0	1	17	1	0	1	9	0	1	1	1	1	1	1	1	1	9	1	9
621	0	1	15	1	1	1	9	0	0	0	1	1	1	1	1	1	1	9	9
622	0	1	18	1	1	1	9	0	4	0	9	9	9	1	9	1	9	9	9
623	0	1	17	0	1	1	9	1	3	0	9	1	1	9	1	1	9	1	9
624	0	1	16	0	1	1	9	0	9	0	1	1	1	1	1	1	1	1	9
625	0	1	53	0	0	1	9	1	2	0	1	1	1	1	1	1	1	9	9
626	0	1	18	0	1	1	9	1	0	0	1	1	1	9	9	9	9	9	9
627	0	1	28	0	0	1	9	0	9	0	9	9	9	1	1	1	1	1	9
628	0	1	31	0	1	1	9	0	9	0	1	9	1	1	1	1	9	9	9
629	0	1	70	0	1	1	9	0	0	1	1	1	9	1	1	1	1	9	9
630	0	1	18	1	0	1	9	0	9	0	1	1	1	1	1	9	9	9	9
631	0	1	23	0	1	1	9	0	9	0	1	1	1	1	1	1	1	1	9
632	0	1	26	0	1	1	9	1	1	0	9	9	9	9	9	1	9	1	9
633	0	1	65	0	1	1	9	1	0	0	1	1	9	1	1	1	1	9	9
634	0	1	48	1	1	1	9	0	1	0	9	1	9	1	9	9	1	9	9
635	0	1	49	0	1	1	0	2	1	0	1	1	1	1	1	9	9	9	9
636	0	1	17	0	1	1	9	1	1	0	1	1	1	1	1	1	1	9	9
637	0	1	23	1	0	1	9	0	9	1	1	1	1	1	1	1	1	1	9
638	0	1	60	0	1	1	0	1	0	0	9	9	9	9	9	9	9	9	9
639	0	1	44	0	1	9	9	1	1	0	9	1	1	9	1	1	9	9	9
640	0	1	79	0	1	1	9	1	0	0	9	9	9	9	9	1	9	9	9
641	0	1	25	1	1	1	9	1	1	0	9	1	1	1	9	1	1	9	9
642	0	1	34	1	0	1	9	2	0	0	1	1	1	9	9	1	1	9	9
643	0	1	38	0	1	1	9	0	9	0	1	1	1	1	9	1	1	9	9
644	0	1	47	0	0	1	9	1	2	0	9	1	9	1	1	1	1	9	9
645	0	1	18	1	0	1	9	0	1	0	1	1	1	1	1	9	1	1	9
646	0	1	43	1	0	1	9	0	0	0	1	9	1	1	1	1	9	9	9
647	0	1	17	1	1	1	9	0	9	0	1	1	9	1	1	9	9	1	9
648	0	1	44	1	0	1	9	0	9	0	1	1	1	1	9	9	1	1	9
649	0	1	22	0	1	1	9	0	9	1	9	1	9	9	9	9	9	9	9
650	0	1	25	0	1	1	9	0	0	0	1	9	1	1	9	1	9	9	9
651	0	1	24	1	1	1	9	0	4	0	1	1	1	9	9	9	9	9	9
652	0	1	66	0	1	1	9	0	0	0	9	9	9	1	1	1	1	9	9
653	0	1	14	0	0	1	9	1	1	0	1	1	1	1	9	9	1	9	9
654	0	1	68	0	0	9	9	1	0	0	1	9	1	1	9	1	9	9	9
655	0	1	21	1	1	1	9	0	1	0	9	1	1	9	9	1	1	1	9
656	0	1	25	1	1	1	9	1	1	0	1	1	9	1	9	1	9	1	9
657	0	1	30	1	0	1	9	0	1	0	9	1	1	1	1	1	9	9	9
658	0	1	18	1	1	1	9	0	9	0	1	1	1	1	9	1	1	9	9
659	0	1	31	1	0	1	9	1	0	9	9	9	9	9	9	9	9	9	9
660	0	1	82	0	1	9	9	0	0	0	1	9	1	9	1	1	9	1	9
661	0	1	28	0	1	1	9	0	9	9	1	1	9	9	9	9	9	9	9
662	0	1	64	0	0	1	9	1	4	1	1	1	1	1	1	1	1	9	9
663	0	1	23	1	1	1	9	0	1	0	1	9	1	1	1	1	1	1	9
664	0	1	56	0	1	1	9	1	1	0	1	1	9	9	9	1	1	9	9
665	0	1	38	0	1	1	9	1	0	0	1	1	1	1	1	9	9	9	9
666	0	1	46	0	0	1	0	2	0	0	0	1	9	1	1	1	1	1	9
667	0	1	24	0	0	1	9	1	0	0	9	9	9	1	9	1	1	9	9
668	0	1	36	1	1	1	9	0	9	0	1	1	1	1	9	1	9	9	9
669	0	1	69	1	0	1	9	0	0	0	9	1	1	1	1	1	9	9	9
670	0	1	22	1	0	1	9	0	0	0	9	1	1	1	1	1	9	1	9
671	0	1	29	1	1	1	9	1	1	0	1	1	1	1	9	9	9	9	9
672	0	1	65	0	1	1	0	0	0	0	0	1	1	1	1	1	1	9	9
673	0	1	35	1	1	1	9	0	1	0	9	1	9	9	1	1	9	1	9
674	0	1	19	0	0	1	9	0	2	0	9	1	1	1	9	1	9	9	9
675	0	1	75	0	1	9	9	2	0	0	1	1	1	1	1	1	9	9	9
676	0	1	16	1	0	1	9	0	1	9	1	9	1	1	9	1	1	1	9
677	0	1	26	1	1	0	9	1	1	9	1	1	9	9	9	9	9	1	9
678	0	1	14	1	1	1	9	0	3	0	9	1	1	1	9	9	1	1	9
679	0	1	27	0	1	1	9	0	9	0	1	1	1	9	1	1	1	1	9
680	0	1	35	1	1	1	9	0	9	0	9	0	9	1	1	1	1	1	9
681	0	1	25	1	1	1	9	0	1	0	1	1	9	9	9	1	1	9	9
682	0	1	25	0	1	1	9	1	0	0	1	1	1	1	1	1	9	9	9
683	0	1	24	0	0	1	9	0	0	1	9	1	9	9	9	1	9	9	9
684	0	1	30	0	0	1	9	1	0	0	1	1	1	9	1	1	1	9	9
685	0	1	28	0	0	1	9	1	3	9	9	1	9	9	9	9	1	9	9
686	0	1	30	0	0	1	9	0	1	0	1	9	9	9	1	1	1	9	9
687	0	1	43	0	1	1	9	1	1	0	9	9	9	9	9	9	9	9	9
688	0	1	17	0	1	1	9	0	3	0	1	1	1	9	1	1	1	9	9
689	0	1	19	1	1	1	9	0	1	1	1	9	1	9	1	1	1	9	9
690	0	1	18	1	1	1	9	0	0	0	9	9	9	1	9	1	1	9	9
691	0	1	35	1	1	0	9	0	4	0	9	1	9	1	9	1	9	1	9
692	0	1	56	1	1	1	0	0	9	0	0	9	9	1	1	9	9	1	9
693	0	1	65	0	1	1	0	0	9	0	1	1	1	1	9	9	9	9	9
694	0	1	17	0	0	1	9	0	1	0	9	1	1	9	1	1	9	9	9
695	0	1	24	1	0	1	9	0	4	0	9	9	1	1	1	1	1	1	9
696	0	1	49	1	1	1	9	0	1	0	9	9	0	9	9	1	1	9	9
697	0	1	31	0	1	1	9	1	0	0	1	1	1	1	1	9	9	9	9
698	0	1	25	1	0	1	9	0	1	0	1	9	1	1	1	1	9	9	9
699	0	1	28	0	0	1	9	0	2	0	0	1	1	1	1	1	1	9	9
700	0	1	26	0	0	1	9	0	2	9	1	9	9	1	9	1	9	9	9
701	0	1	29	0	1	1	9	1	0	0	1	1	1	1	1	9	9	9	9
702	0	1	45	0	1	9	9	0	1	0	9	1	1	9	1	9	1	1	9
703	0	1	37	0	1	1	9	1	1	0	1	1	9	9	1	1	9	9	9
704	0	1	35	0	0	1	9	0	0	0	1	1	1	1	1	9	9	9	9
705	0	1	45	0	0	1	9	1	4	0	9	9	9	9	9	9	9	9	9
706	0	1	36	1	0	1	9	0	1	0	9	1	1	1	1	1	9	9	9
707	0	1	49	0	1	1	9	0	3	1	1	1	1	1	1	1	9	9	9
708	0	1	22	0	1	1	9	0	0	0	1	1	1	1	9	9	9	9	9
709	0	1	71	0	1	1	0	0	1	0	1	1	1	1	1	1	1	9	9
710	0	1	17	0	1	1	9	1	0	0	1	1	1	1	9	9	9	9	9
711	0	1	20	1	1	1	9	0	0	0	1	9	1	1	9	1	1	1	9
712	0	1	38	0	1	1	9	1	0	0	1	9	1	1	1	9	9	9	9
713	0	1	18	1	1	1	9	0	0	1	1	1	1	1	1	9	1	1	9
714	0	1	20	0	1	1	9	0	9	0	9	9	9	9	9	9	9	9	9
715	0	1	16	1	1	1	9	2	0	0	1	1	1	1	1	1	1	1	9
716	0	1	36	1	0	1	9	0	3	0	1	9	1	1	1	9	9	9	9
717	0	1	51	0	1	1	9	1	0	0	1	9	1	1	1	1	9	9	9
718	0	1	25	0	1	1	9	0	9	9	9	9	1	9	1	9	9	9	9
719	0	1	58	0	1	1	0	1	1	0	9	9	9	9	9	9	9	9	9
720	0	1	19	0	0	1	9	0	2	0	1	1	9	1	1	1	1	9	9
721	0	1	28	1	0	1	9	0	0	0	1	1	1	1	9	9	9	1	9
722	0	1	16	1	0	1	9	0	2	0	0	1	1	9	9	1	1	9	9
723	0	1	54	0	0	9	9	0	1	0	0	9	9	9	9	9	9	9	9
724	0	1	58	0	1	1	9	1	0	0	1	1	1	1	9	9	9	9	9
725	0	1	24	0	1	9	9	1	0	0	1	1	1	1	1	1	9	9	9
726	0	1	31	1	0	1	9	0	1	0	9	9	9	9	9	1	1		9
727	0	1	35	0	1	1	9	2	0	1	1	1	1	1	1	1	9	9	9
728	0	1	17	0	1	1	9	1	0	0	1	1	9	9	1	1	9	9	9
729	0	1	77	0	1	1	9	0	1	1	1	1	1	0	1	1	1	1	9
730	0	1	62	0	1	1	9	0	0	0	1	9	1	1	1	1	1	9	9
731	0	1	23	1	0	1	9	0	0	0	9	9	1	1	1	1	1	1	9
732	0	1	23	1	1	1	9	0	9	0	1	1	1	1	1	1	1	1	9
733	0	1	34	0	0	1	0	0	9	0	1	9	1	9	9	9	9	1	9
734	0	1	24	1	1	1	9	2	0	0	1	1	1	1	1	9	9	1	9
735	0	1	23	1	0	1	9	1	0	0	1	9	1	1	1	9	1	9	9
736	0	1	21	0	0	9	9	1	1	0	1	1	1	0	1	1	1	9	9
737	0	1	49	1	1	1	9	0	1	0	1	1	1	9	1	1	1		9
738	0	1	21	0	1	1	9	0	1	0	9	1	1	1	1	9	1	9	9
739	0	1	58	0	0	1	9	0	0	9	1	1	1	1	1	1	9	9	9
740	0	1	19	1	1	1	9	0	0	1	1	1	1	1	1	0	1	1	9
741	0	1	33	1	0	1	9	0	0	1	9	9	1	1	9	9	9	9	9
742	0	1	17	0	1	9	9	1	1	0	1	1	1	1	1	1	1	1	9
743	0	1	27	0	1	9	9	0	0	9	9	9	9	9	9	1	9	9	9
744	0	1	23	0	0	1	9	0	9	0	1	1	1	1	1	1	1	9	9
745	0	1	17	1	0	1	9	0	0	0	1	1	1	1	1	1	1	1	9
746	0	1	36	0	1	1	9	0	0	0	1	1	1	1	9	9	9	9	9
747	0	1	38	0	1	1	9	2	0	1	1	1	1	1	1	1	9	9	9
748	0	1	53	0	0	1	9	0	3	0	9	1	1	1	1	9	9	9	9
749	0	1	14	0	1	1	9	0	0	0	1	9	1	9	1	1	9	9	9
750	0	1	59	0	1	1	0	0	0	0	1	1	1	9	9	1	9	9	9
751	0	1	57	0	0	1	0	0	1	0	9	1	1	1	1	1	9	9	9
752	0	1	16	0	0	1	9	1	0	0	1	1	1	1	1	1	1	1	9
753	0	1	77	0	1	9	9	0	2	1	9	9	9	9	9	1	1	1	9
754	0	1	34	0	0	1	9	0	0	0	1	1	1	1	9	1	1	9	9
755	0	1	34	1	0	0	9	2	1	0	9	9	1	9	1	1	9	9	9
756	0	1	34	0	1	1	9	1	1	0	1	1	1	1	1	1	1	1	9
757	0	1	27	0	0	1	9	0	0	0	1	1	1	9	1	1	9	1	9
758	0	1	19	1	0	1	9	0	9	1	1	1	9	9	1	9	9	9	9
759	0	1	18	1	1	1	9	1	1	0	1	1	9	0	9	1	0	9	9
760	0	1	54	0	0	1	9	0	1	0	0	1	1	9	1	1	1	9	9
761	0	1	51	0	0	1	0	1	1	0	1	1	1	1	9	9	9	9	9
762	0	1	24	0	0	1	9	0	1	0	1	1	1	1	9	9	1	1	9
763	0	1	33	0	1	1	9	0	1	1	1	1	1	1	1	9	1	9	9
764	0	1	42	0	1	1	9	0	1	0	9	9	1	1	1	1	1	9	9
765	0	1	31	1	1	1	9	0	0	0	1	9	1	9	1	9	1	1	9
766	0	1	28	0	1	9	9	0	0	0	1	1	9	9	9	9	9	9	9
767	0	1	54	1	1	1	9	0	0	0	1	9	1	1	1	1	1	1	9
768	0	1	31	0	1	1	9	0	0	1	9	9	9	9	9	9	9	9	1
769	0	1	44	0	1	1	0	1	0	0	1	1	1	1	1	1	1	1	9
770	0	1	24	0	1	1	9	0	1	0	1	1	9	9	1	9	9	9	9
771	0	1	19	1	1	9	9	0	1	0	1	1	1	1	1	1	9	1	9
772	0	1	36	0	1	1	9	1	0	1	9	9	9	9	9	9	9	9	9
773	0	1	17	0	0	9	9	1	0	0	1	9	1	9	1	1	1	9	9
774	0	1	25	1	1	1	9	0	0	0	1	9	9	1	9	1	1	1	9
775	0	1	30	0	0	1	9	0	1	0	9	1	1	9	1	1	1	9	9
776	0	1	50	0	0	1	0	0	0	0	9	9	1	1	1	1	9	1	9
777	0	1	40	1	0	9	9	1	3	0	1	1	1	1	9	9	9	9	9
778	0	1	27	0	0	0	9	0	1	0	1	1	1	1	1	9	1	9	9
779	0	1	58	1	1	1	9	0	1	9	9	9	9	9	1	1	9	9	9
780	0	1	33	0	0	1	9	0	2	0	9	9	9	9	9	9	9	9	9
781	0	1	52	0	1	1	9	0	1	0	1	1	1	1	1	1	9	9	9
782	0	1	76	0	1	1	9	0	1	0	1	1	1	1	1	9	9	9	9
783	0	1	26	1	1	1	9	1	1	0	9	1	1	1	1	9	9	1	9
784	0	1	21	1	1	1	9	0	1	0	1	1	1	1	1	9	1	1	9
785	0	1	19	0	1	1	9	0	0	0	1	9	9	1	9	1	9	1	9
786	0	1	27	1	1	1	9	0	1	9	9	1	9	1	9	9	1	1	1
787	0	1	66	0	0	1	9	1	0	0	1	1	1	1	1	1	9	1	9
788	0	1	14	1	1	1	9	0	9	0	9	1	1	9	9	9	9	1	9
789	0	1	69	0	1	9	9	0	3	0	9	9	9	1	9	1	9	1	9
790	0	1	25	1	1	1	9	0	1	0	1	1	1	1	1	1	1	1	9
791	0	1	20	1	1	1	9	0	1	0	1	1	9	9	9	9	9	9	9
792	0	1	30	1	0	1	9	0	2	0	1	1	1	1	1	9	1	1	9
793	0	1	38	0	0	1	9	0	1	1	1	1	1	9	1	9	9	9	9
794	0	1	32	0	1	9	9	0	0	1	1	1	1	9	1	1	9	9	9
795	0	1	25	0	1	9	9	0	0	0	1	1	1	9	9	9	9	9	9
796	0	1	26	1	0	1	9	0	2	0	1	1	1	9	1	1	1	9	9
797	0	1	14	1	1	1	9	1	0	0	1	1	1	1	1	9	9	9	9
798	0	1	19	1	1	1	9	0	1	9	9	9	1	1	9	1	9	9	9
799	0	1	48	0	1	1	0	0	0	0	9	1	1	1	1	1	1	1	9
800	0	1	46	0	1	1	9	0	3	0	1	1	1	1	9	9	1	1	9
801	0	1	29	0	1	1	9	1	1	0	9	9	1	1	9	9	9	9	9
802	0	1	19	1	1	9	9	1	1	9	1	1	1	9	9	9	9	9	9
803	0	1	71	1	1	1	9	0	9	0	1	1	1	1	1	1	1	1	9
804	0	1	70	1	1	1	0	0	2	0	1	1	1	9	1	9	9	9	9
805	0	1	32	1	1	1	9	0	1	0	1	1	1	1	1	1	9	9	9
806	0	1	26	0	1	0	9	0	9	9	1	1	1	1	9	1	9	9	9
807	0	1	15	0	1	1	9	0	1	0	1	1	9	1	1	1	9	9	9
808	0	1	40	0	1	1	9	0	2	0	1	1	1	1	9	1	9	1	9
809	0	1	55	0	0	1	0	0	9	0	1	1	1	1	1	1	1	9	9
810	0	1	64	0	1	1	9	0	9	9	9	1	1	1	1	9	1	1	9
811	0	1	34	1	1	1	9	0	9	0	9	9	1	9	1	9	1	1	9
812	0	1	47	0	1	1	9	0	9	0	9	9	1	9	1	1	1	1	9
813	0	1	18	1	0	1	9	0	1	9	1	1	1	1	1	9	1	9	9
814	0	1	47	0	1	9	9	0	1	0	1	9	1	1	1	1	9	9	9
815	0	1	21	0	1	1	9	0	1	0	1	1	1	1	1	1	1	1	9
816	0	1	22	1	0	1	9	0	1	9	1	1	1	9	1	1	1	9	9
817	0	1	19	1	1	1	9	1	1	9	1	1	9	1	1	1	1	9	9
818	0	1	19	0	0	1	9	0	0	0	9	9	9	1	9	9	9	9	9
819	0	1	26	1	1	1	9	0	9	0	1	9	9	9	9	9	9	9	9
820	0	1	17	1	1	1	9	0	1	1	1	9	1	1	1	9	1	9	9
821	0	1	32	0	1	1	9	0	0	0	9	1	1	9	9	9	9	9	9
822	0	1	13	0	1	1	9	0	1	0	9	9	9	9	1	9	9	9	9
823	0	1	65	0	1	1	9	1	0	0	9	1	1	9	1	1	1	9	9
824	0	1	42	1	0	1	9	1	1	0	9	1	1	1	9	9	9	9	9
825	0	1	16	0	1	1	9	0	4	0	9	1	1	1	1	9	1	9	9
826	0	1	17	1	1	1	9	0	1	9	1	9	9	1	9	9	9	9	9
827	0	1	14	1	1	1	9	0	1	9	1	1	1	9	1	1	9	9	9
828	0	1	22	0	0	9	9	0	1	9	1	1	1	1	1	1	9	9	9
829	0	1	18	1	1	1	9	0	2	1	9	1	1	1	1	1	9	1	9
830	0	1	30	1	0	1	9	0	0	1	1	1	1	1	1	1	9	9	9
831	0	1	49	0	1	1	9	0	9	0	0	1	9	9	9	9	9	9	9
832	0	1	19	1	1	1	9	0	4	1	1	1	1	1	1	1	1	9	9
833	0	1	26	1	0	1	9	0	9	0	1	1	1	1	1	1	9	9	9
834	0	1	15	1	1	1	9	0	1	0	1	1	1	1	1	9	9	9	9
835	0	1	18	1	1	1	9	0	9	0	1	1	1	1	1	1	1	9	9
836	0	1	19	1	1	1	9	0	2	1	1	1	1	1	1	1	9	9	9
837	0	1	20	0	1	1	9	0	0	0	1	1	1	9	1	1	9	9	9
838	0	1	31	1	0	1	0	0	9	0	0	9	1	1	1	9	1	9	9
839	0	1	49	0	0	9	9	0	0	1	9	1	1	1	1	1	9	9	9
840	0	1	15	1	1	1	9	0	2	0	1	1	9	1	1	1	9	1	9
841	0	1	29	0	0	1	9	0	2	0	9	1	1	9	1	1	9	9	9
842	0	1	22	1	1	1	9	0	9	0	1	1	1	1	1	1	1	9	9
843	0	1	21	1	1	1	9	2	1	0	1	1	0	1	1	9	9	9	9
844	0	1	19	1	1	1	9	0	1	0	1	1	1	1	1	1	9	9	9
845	0	1	69	1	1	1	9	0	1	0	1	1	1	1	1	1	9	1	9
846	0	1	0	1	1	1	9	0	0	0	0	9	9	9	9	9	9	9	9
847	0	1	24	1	1	1	9	0	0	1	1	1	1	1	1	1	1	1	9
848	0	1	42	1	0	1	9	0	1	9	1	1	1	1	1	1	1	9	9
849	0	1	19	1	1	1	9	0	0	0	9	1	1	1	1	1	9	9	9
850	0	1	54	1	1	1	9	1	1	0	1	1	1	1	9	1	9	9	9
851	0	1	38	1	1	1	9	0	9	1	9	1	1	1	1	1	9	9	9
852	0	1	18	1	0	1	9	0	1	0	9	9	9	9	9	9	9	9	9
853	0	1	26	1	0	1	9	0	1	0	9	9	1	1	1	1	1	9	9
854	0	1	19	1	0	1	9	0	1	0	9	9	9	9	9	9	9	9	9
855	0	1	44	1	1	1	9	0	1	0	1	9	1	1	1	1	1	1	9
856	0	1	82	1	0	1	9	0	1	1	9	9	1	1	1	9	9	9	9
857	0	1	34	0	1	9	9	0	0	0	1	1	9	1	1	1	9	9	9
858	0	1	50	1	0	1	9	0	2	1	1	1	1	9	1	1	9	9	9
859	0	1	20	0	1	1	9	0	1	0	1	1	1	1	1	9	9	9	9
860	0	1	58	0	0	1	9	0	0	9	9	9	9	9	9	9	9	9	9
861	0	1	20	0	1	1	9	0	9	0	1	1	1	1	1	9	9	9	9
862	0	1	58	0	1	1	0	0	0	0	9	1	1	9	9	1	1	9	9
863	0	1	36	0	1	1	9	0	0	0	1	1	1	9	1	1	9	1	9
864	0	1	32	1	1	1	9	0	9	9	9	9	9	9	9	9	9	9	9
865	0	1	32	1	1	1	9	0	1	0	1	1	1	1	1	1	9	9	9
866	0	1	20	1	0	1	9	0	1	0	1	1	1	9	1	1	1	1	9
867	0	1	41	0	1	1	9	0	1	0	1	9	9	9	1	9	9	9	9
868	0	1	24	1	0	1	9	0	4	0	1	1	1	1	9	1	1	9	9
869	0	1	29	0	0	1	9	0	0	0	9	1	1	9	9	1	9	9	9
870	0	1	22	1	0	1	9	0	2	0	9	9	9	9	9	9	9	9	9
871	0	1	26	0	0	9	9	0	0	0	1	1	1	1	1	1	1	9	9
872	0	1	21	0	1	1	9	0	1	0	1	1	1	9	1	1	1	1	9
873	0	1	76	0	1	1	9	0	1	0	9	1	9	9	9	9	9	9	9
874	0	1	37	1	1	1	9	0	2	0	1	1	1	1	9	9	9	9	9
875	0	1	13	0	0	9	9	0	2	0	9	9	1	1	9	1	9	9	9
876	0	1	20	0	1	1	9	0	4	0	1	1	1	1	1	9	9	9	9
877	0	1	23	1	0	1	9	0	0	1	1	1	1	1	1	1	9	1	9
878	0	1	16	0	1	1	9	0	1	0	1	1	1	9	1	1	9	9	9
879	0	1	18	1	1	1	9	0	2	1	1	1	1	1	1	9	9	9	9
880	0	1	53	0	1	1	9	0	9	0	1	0	9	1	9	9	9	1	9
881	0	1	19	1	0	1	9	0	1	0	1	1	1	1	1	1	1	1	9
882	0	1	30	1	1	9	9	0	0	9	9	9	9	9	9	9	1	1	9
883	0	1	43	1	1	1	9	0	1	1	9	1	1	1	1	1	9	9	9
884	0	1	48	0	1	1	9	0	0	0	1	1	1	1	9	1	9	9	9
885	0	1	38	0	1	1	9	0	0	0	1	1	1	1	1	1	1	9	9
886	0	1	20	0	1	1	9	0	0	0	9	9	9	9	9	1	9	9	9
887	0	1	16	1	0	1	9	0	9	0	9	0	1	1	1	1	9	9	9
888	0	1	19	1	1	1	9	0	2	1	9	9	1	9	9	1	9	9	9
889	0	1	23	1	0	1	9	1	1	0	1	9	1	1	1	1	1	1	9
890	0	1	66	0	0	1	9	0	0	0	1	1	1	1	1	1	1	9	9
891	0	1	19	1	1	1	9	0	3	0	9	9	9	9	9	9	9	9	9
892	0	1	27	1	1	1	9	1	1	0	9	9	1	1	1	1	1	9	9
893	0	1	16	0	0	1	9	0	0	0	0	9	9	9	9	9	9	9	9
894	0	1	71	0	1	1	0	0	0	1	9	1	1	9	1	9	9	9	9
895	0	1	58	1	1	1	0	2	1	0	9	9	9	9	9	9	9	9	1
896	0	1	52	1	1	1	0	0	0	1	1	1	9	9	9	9	9	9	9
897	0	1	24	1	0	1	9	1	1	0	1	9	9	9	9	9	9	9	9
898	0	1	16	1	0	1	9	0	0	1	1	1	1	1	9	1	1	1	9
899	0	1	29	0	1	1	9	0	1	0	1	1	1	1	9	1	9	9	9
900	0	1	70	1	1	1	9	0	0	0	9	1		1	1	1	1	9	9
901	0	1	45	1	0	0	9	0	1	0	0	9	9	9	9	9	9	9	9
902	0	1	35	1	0	0	9	0	3	0	0	1	1	9	9	9	9	9	9
903	0	1	18	1	0	1	9	0	2	9	1	1	1	9	9	1	1	1	9
904	0	1	37	0	1	1	9	0	1	0	9	9	9	1	1	9	1	9	9
905	0	1	25	1	0	1	9	0	1	9	1	1	1	9	1	1	1	1	9
906	0	1	17	0	1	1	9	1	0	9	9	9	9	1	9	1	1	9	9
907	0	1	36	1	1	1	9	0	1	1	1	1	1	1	1	1	1	1	9
908	0	1	64	1	0	1	0	0	3	9	9	9	9	9	9	9	9	9	9
909	0	1	23	1	1	1	9	0	1	9	9	9	1	9	9	1	9	9	9
910	0	1	19	1	0	1	0	0	0	0	1	1	1	1	9	1	9	1	9
911	0	1	18	0	0	1	9	0	1	0	1	9	9	9	9	1	9	1	9
912	0	1	28	1	0	1	9	0	1	0	9	9	1	1	1	1	1	1	9
913	0	1	18	0	0	9	9	0	9	0	1	1	1	1	1	9	1	9	9
914	0	1	22	0	1	1	9	0	0	1	9	1	9	1	9	1	1	1	9
915	0	1	17	1	1	1	9	0	1	0	1	9	1	1	1	9	9	1	9
916	0	1	74	0	0	9	9	0	4	0	1	0	9	1	1	9	9	9	9
917	0	1	32	0	0	1	9	0	1	9	1	1	1	1	1	1	1	9	9
918	0	1	32	0	0	1	9	0	0	9	1	1	1	1	1	1	1	9	9
919	0	1	20	1	0	1	9	0	9	0	1	1	1	1	1	9	1	1	9
920	0	1	31	0	1	9	9	0	3	0	1	9	1	1	9	0	1	9	9
921	0	1	20	1	1	1	9	0	2	0	1	1	1	1	1	1	9	9	9
922	0	1	19	1	1	9	9	0	1	0	1	1	1	1	1	1	1	1	9
923	0	1	39	1	1	1	9	0	9	0	9	1	9	9	1	1	1	9	9
924	0	1	23	1	0	1	9	0	2	0	1	1	9	1	1	1	9	9	9
925	0	1	34	1	1	9	9	0	1	0	1	9	9	1	9	9	9	9	9
926	0	1	14	1	1	9	9	0	1	9	9	9	9	9	9	9	9	9	9
927	0	1	23	1	0	1	9	0	0	1	9	1	1	1	1	9	9	9	9
928	0	1	20	1	1	1	9	0	0	0	9	9	9	9	9	9	9	9	9
929	0	1	53	0	0	1	9	1	0	0	9	1	1	1	1	1	9	9	9
930	0	1	53	0	1	1	9	0	1	0	1	1	1	1	9	9	9	9	9
931	0	1	64	0	0	1	9	1	3	9	1	1	1	1	1	1	9	1	9
932	0	1	20	0	0	1	9	0	4	0	9	9	9	9	1	1	9	9	9
933	0	1	42	1	1	1	9	0	2	9	1	1	1	1	1	1	1	9	9
934	0	1	30	1	1	1	9	0	1	9	9	9	1	1	9	1	9	9	9
935	0	1	28	0	1	0	9	0	0	0	1	1	9	1	1	1	1	9	9
936	0	1	30	0	1	9	9	0	0	1	1	1	9	1	1	1	1	9	9
937	0	1	42	0	0	9	9	0	9	9	9	1	1	9	1	9	9	9	9
938	0	1	15	0	1	1	9	0	0	0	9	9	1	1	1	1	9	9	9
939	0	1	15	1	0	1	9	0	9	9	1	1	1	1	1	1	9	1	9
940	0	1	27	0	1	1	9	0	0	0	0	9	9	9	9	9	9	9	9
941	0	1	22	0	1	1	9	0	1	0	0	9	9	9	9	9	9	9	9
942	0	1	25	0	1	1	9	0	0	0	9	1	1	9	1	1	1	1	9
943	0	1	39	0	1	1	9	0	2	9	9	1	1	9	9	1	9	9	9
944	0	1	37	1	0	9	9	0	4	9	9	9	9	9	9	9	9	9	9
945	0	1	31	0	1	9	9	0	1	0	1	1	1	1	1	1	1	9	9
946	0	1	48	0	1	1	9	0	3	0	1	1	1	1	1	1	1	1	9
947	0	1	26	0	1	1	9	0	0	9	1	1	1	1	9	9	9	9	9
948	0	1	38	1	0	1	0	0	1	9	1	9	1	9	9	1	1	1	9
949	0	1	15	1	0	9	9	0	1	0	9	9	9	9	9	9	9	9	9
950	0	1	19	1	1	1	9	0	9	9	9	9	9	1	1	1	9	1	9
951	0	1	25	1	0	1	9	0	4	0	1	1	1	1	1	1	9	9	9
952	0	1	50	1	1	1	9	0	9	0	1	1	9	9	9	9	9	9	9
953	0	1	41	1	1	1	9	0	1	0	9	1	1	1	1	1	1	1	9
954	0	1	19	1	1	9	9	0	2	9	1	1	9	9	9	9	9	9	9
955	0	1	44	1	0	1	9	0	1	0	1	1	1	1	1	1	9	1	9
956	0	1	14	0	1	1	9	0	3	0	1	1	1	1	1	1	1	1	9
957	0	1	20	1	1	1	9	0	3	0	9	1	9	9	1	1	1	9	9
958	0	1	35	1	1	1	9	0	9	9	1	1	1	1	1	1	1	1	9
959	0	1	19	1	0	1	9	0	9	0	9	9	9	1	9	9	9	1	9
960	0	1	59	1	1	1	9	0	0	0	1	1	1	1	1	1	9	1	9
961	0	1	24	1	1	1	9	0	2	9	9	9	9	9	9	9	1	9	9
962	0	1	42	1	1	9	9	0	1	1	1	1	1	1	1	1	9	9	9
963	0	1	48	1	1	1	9	0	1	0	9	1	9	9	1	1	1	9	9
964	0	1	16	1	1	1	9	0	4	9	1	1	1	1	1	1	1	9	9
965	0	1	19	1	1	1	9	0	9	0	1	9	1	1	1	9	1	1	9
966	0	1	68	1	0	1	9	0	1	0	9	9	9	9	9	9	9	9	9
967	1	1	34	1	1	1	9	0	9	1	1	1	1	1	1	9	9	9	9
968	1	1	18	0	1	9	9	1	0	0	9	1	1	1	1	1	9	9	9
969	1	1	36	1	1	9	9	0	1	0	0	1	9	9	9	9	9	1	9
970	1	1	56	1	0	1	0	1	1	1	1	1	1	1	9	1	9	1	9
971	1	1	34	1	1	1	9	1	1	1	9	1	1	1	1	1	9	9	9
972	1	1	71	1	1	1	9	1	1	1	1	1	1	9	1	1	9	9	9
973	1	1	22	1	1	1	9	0	9	0	1	1	9	1	1	1	1	1	9
974	1	1	30	1	1	1	9	0	1	1	1	1	1	1	1	1	1	1	9
975	1	1	51	1	1	9	0	0	1	0	1	9	9	9	9	1	9	1	9
976	1	1	18	1	1	1	9	0	1	0	1	1	1	9	1	9	1	1	9
977	1	1	35	1	1	1	9	0	0	0	1	1	1	1	1	9	1	9	9
978	1	1	25	0	1	1	9	1	0	0	1	1	1	9	1	1	1	9	9
979	1	1	58	1	1	1	9	2	0	0	9	1	1	9	9	9	1	1	9
980	1	1	56	1	1	1	0	0	2	0	1	1	9	9	9	9	1	1	9
981	1	1	40	0	1	1	9	1	2	0	1	1	1	1	1	9	1	1	9
982	1	1	45	1	1	1	9	0	1	0	1	1	1	1	1	9	1	9	9
983	1	1	62	0	0	1	0	0	0	0	9	1	1	1	9	1	1	1	9
984	1	1	57	1	0	1	0	0	1	1	1	1	9	1	1	1	9	9	9
985	1	1	16	1	1	1	9	0	0	9	1	1	9	9	9	9	9	9	9
986	1	1	20	0	1	1	9	0	1	0	0	0	1	9	9	9	9	9	9
987	1	1	18	1	1	1	9	0	0	0	1	1	1	9	1	1	1	9	9
988	1	1	51	1	0	1	0	0	9	0	1	1	1	1	9	1	1	9	9
989	1	1	44	1	1	1	0	0	1	0	9	9	1	9	1	9	1	1	9
990	1	1	20	0	1	1	9	0	0	0	1	1	1	1	1	1	9	1	9
991	1	1	24	1	1	1	9	0	2	0	9	9	9	9	1	9	9	9	9
992	1	1	26	1	1	1	9	0	1	9	9	1	1	1	1	1	1	9	9
993	1	1	27	1	0	1	9	0	0	1	1	1	9	1	1	1	1	9	9
994	1	1	20	1	1	1	9	0	9	0	1	9	1	1	1	9	9	1	9
995	1	1	19	1	1	1	9	0	1	0	1	1	1	9	1	1	9	1	9
996	1	1	18	1	0	1	9	0	2	1	1	1	1	1	1	1	1	9	9
997	1	1	34	1	1	1	9	0	0	0	9	9	9	9	9	9	9	1	9
998	1	1	42	1	1	0	0	0	0	0	0	1	1	9	1	1	1	9	9
999	1	1	20	1	1	1	9	2	1	0	9	1	1	9	1	9	1	1	9
1000	1	1	17	1	1	1	9	0	1	1	1	1	1	1	9	9	9	1	9
1001	1	1	14	1	0	9	9	0	1	0	1	9	9	9	1	9	1	9	9
1002	1	1	21	1	1	1	9	0	1	1	1	9	1	1	1	1	1	1	9
1003	1	1	48	0	1	1	9	0	2	0	1	1	1	1	9	1	9	9	9
1004	1	1	15	1	0	1	9	0	4	0	9	9	1	1	1	9	9	1	9
1005	1	1	20	1	1	1	9	0	1	0	1	1	1	1	9	1	1	1	9
1006	1	1	53	1	1	1	0	0	1	0	1	9	1	1	9	1	1	9	9
1007	1	1	28	1	1	1	9	0	2	1	1	1	1	1	1	9	9	9	9
1008	1	1	54	1	0	1	9	0	1	9	1	9	1	1	1	1	9	9	9
1009	1	1	42	1	1	0	9	0	1	0	1	1	1	1	1	1	9	9	9
1010	1	1	17	1	1	1	9	0	9	9	1	1	1	1	1	1	1	1	9
1011	1	1	31	1	1	1	9	0	1	0	1	1	9	1	1	1	1	9	9
1012	1	1	22	1	1	1	9	0	4	0	1	9	1	1	1	1	1	1	1
1013	1	1	18	1	0	1	9	0	1	9	1	1	1	1	1	9	1	1	9
1014	1	1	21	1	0	1	9	0	1	9	1	1	1	9	1	9	1	9	9
1015	1	1	32	1	1	1	9	0	9	9	1	1	1	1	9	9	9	9	9
1016	1	1	33	1	1	1	9	0	1	1	1	1	9	1	1	9	1	9	9
1017	1	1	21	1	1	1	9	1	1	0	9	9	9	9	9	9	9	9	9
1018	0	0	79	1	1	1	9	0	1	0	9	1	1	1	1	1	9	1	1
1019	0	0	15	0	1	1	9	0	1	0	9	9	9	1	9	9	9	0	1
1020	0	0	39	0	0	1	9	0	1	1	1	9	1	1	1	1	1	1	1
1021	0	0	65	1	1	1	9	1	1	0	1	1	1	1	9	1	1	1	1
1022	0	0	20	0	0	1	9	0	9	0	1	9	9	9	1	9	9	9	1
1023	0	0	38	1	1	1	9	1	2	1	9	9	1	9	1	1	1	1	1
1024	0	0	22	0	1	1	9	1	0	0	1	1	9	1	9	9	1	1	1
1025	0	0	23	0	1	1	9	1	2	0	9	1	1	1	9	9	1	9	1
1026	0	0	62	0	1	1	9	0	9	0	9	1	9	9	1	1	9	9	1
1027	0	0	64	1	0	1	9	0	0	0	1	1	1	1	1	1	1	9	1
1028	0	0	18	1	1	1	9	1	0	0	1	1	1	1	1	1	1	1	1
1029	0	0	28	1	1	1	9	0	1	0	1	1	0	1	1	1	1	1	1
1030	0	0	35	1	0	1	9	0	2	9	1	1	9	1	1	9	9	1	1
1031	0	0	29	1	0	1	9	0	1	0	1	1	9	1	9	9	1	0	1
1032	0	0	41	0	1	1	0	1	0	1	1	1	1	1	9	1	9	1	1
1033	0	0	77	0	1	1	9	0	0	0	1	1	1	1	1	1	1	1	1
1034	0	0	27	1	0	1	9	0	1	1	1	9	1	1	1	1	1	1	1
1035	0	0	20	0	0	1	9	0	9	0	1	1	1	1	1	1	9	1	1
1036	0	0	17	1	1	1	9	0	1	0	1	1	1	9	1	1	1	1	1
1037	0	0	16	1	1	1	9	1	1	0	9	1	9	1	1	9	1	1	1
1038	0	0	25	1	0	1	9	0	0	0	1	9	9	1	1	1	1	9	1
1039	0	0	73	0	1	1	9	0	3	0	1	1	9	1	9	1	1	9	1
1040	0	0	40	0	0	1	9	0	9	0	1	1	1	1	1	1	1	1	1
1041	0	0	34	0	1	1	9	0	0	0	9	9	1	9	9	9	1	9	1
1042	0	0	45	0	0	1	9	0	0	0	1	9	1	9	1	1	1	1	1
1043	0	0	56	1	0	1	0	0	0	1	1	1	1	1	1	1	1	9	1
1044	0	0	46	1	1	1	9	0	2	0	0	1	1	1	1	1	1	9	1
1045	0	0	79	1	0	1	9	0	9	0	1	1	1	1	1	1	1	1	1
1046	0	0	25	0	1	1	9	0	1	0	9	1	1	1	1	1	1	1	1
1047	0	0	22	0	1	1	9	1	1	0	1	9	1	1	1	1	9	9	1
1048	0	0	46	1	1	1	9	0	1	0	1	1	1	1	1	1	1	1	1
1049	0	0	22	1	0	1	9	0	0	0	1	9	1	9	1	9	9	1	1
1050	0	0	31	1	1	1	9	0	9	0	1	1	1	1	1	1	1	9	1
1051	0	0	20	1	1	1	9	0	0	1	1	1	1	1	1	1	1	1	1
1052	0	0	69	1	1	1	9	0	0	1	1	1	1	1	1	1	9	1	1
1053	0	0	47	0	1	1	9	0	2	0	0	1	1	1	1	1	1	1	1
1054	0	0	28	0	1	9	9	1	1	0	1	1	9	9	9	1	1	9	1
1055	0	0	26	1	1	1	9	0	2	0	9	1	1	1	0	0	9	0	1
1056	0	0	78	0	1	1	9	1	0	0	1	1	1	1	1	1	1	9	1
1057	0	0	41	1	0	1	9	0	2	0	1	9	1	1	1	1	1	1	1
1058	0	0	61	0	1	1	9	1	3	0	1	1	1	1	1	1	1	1	1
1059	0	0	34	1	1	1	9	0	0	0	1	9	9	9	1	9	9	9	1
1060	0	0	23	1	1	1	9	0	2	9	1	1	1	1	9	1	1	1	1
1061	0	0	19	1	0	1	9	0	0	0	1	1	1	1	1	1	9	9	1
1062	0	0	23	0	0	1	9	0	0	0	1	1	1	9	1	1	1	1	1
1063	0	0	62	1	1	1	9	0	1	0	9	9	1	1	1	1	1	1	1
1064	0	0	23	1	1	1	9	1	1	0	1	9	1	1	1	1	1	9	1
1065	0	0	14	1	0	1	9	0	9	9	1	1	1	1	9	1	9	1	1
1066	0	0	42	0	1	1	0	1	0	0	1	1	9	1	9	1	1	1	1
1067	0	0	70	1	0	1	9	0	0	0	0	1	1	1	1	1	1	1	1
1068	0	0	48	1	0	1	0	0	0	0	1	1	9	1	1	1	9	1	1
1069	0	0	23	1	1	1	9	2	1	1	1	9	1	1	9	1	1	9	1
1070	0	0	16	1	1	1	9	0	1	0	1	9	1	9	1	1	1	1	1
1071	0	0	68	1	1	1	9	2	1	0	1	9	1	0	9	1	1	1	1
1072	0	0	18	1	1	1	9	0	9	9	9	1	1	1	9	1	1	9	1
1073	0	0	24	1	0	1	9	0	2	1	9	1	9	9	9	9	1	9	1
1074	0	0	22	0	0	1	9	0	0	0	1	9	9	1	1	1	1	9	1
1075	0	0	16	1	0	1	9	0	0	0	1	1	1	1	1	1	9	1	1
1076	0	0	36	1	0	1	9	0	0	9	1	1	1	1	1	1	1	1	1
1077	0	0	47	1	1	1	9	0	1	0	1	1	1	1	1	1	1	1	1
1078	0	0	46	1	1	1	9	0	2	0	1	1	1	1	9	9	1	1	1
1079	0	0	28	1	1	1	9	0	1	9	1	1	1	1	1	1	1	1	1
1080	0	0	52	0	1	1	9	1	1	1	1	1	1	9	1	1	1	9	1
1081	0	0	28	1	1	1	9	0	0	1	1	1	9	9	1	1	9	1	1
1082	0	0	28	1	1	1	9	0	9	9	1	9	1	1	1	1	1	1	1
1083	0	0	15	0	1	1	9	1	0	0	1	1	1	1	1	1	1	1	1
1084	0	0	25	1	1	1	9	0	3	9	1	1	1	1	1	9	1	1	1
1085	0	0	21	0	1	1	9	0	0	0	9	1	1	1	1	9	1	1	1
1086	0	0	20	1	0	1	9	1	4	1	1	1	1	9	1	9	1	1	1
1087	0	0	30	1	1	1	9	0	9	0	1	1	1	1	1	9	1	1	1
1088	0	0	46	1	0	1	0	0	1	0	1	1	9	1	1	1	1	1	1
1089	0	0	29	1	1	0	9	1	1	0	1	9	9	9	9	9	9	9	1
1090	0	0	64	0	1	1	9	1	0	9	1	9	1	9	9	9	1	9	1
1091	0	0	38	0	1	1	9	0	9	0	1	1	9	1	1	9	1	9	1
1092	0	0	29	0	1	1	0	1	3	0	1	1	1	1	1	1	1	1	1
1093	0	0	22	0	1	1	0	1	0	0	0	9	1	1	1	1	1	1	1
1094	0	0	21	1	1	1	9	0	9	0	1	1	9	1	1	1	1	1	1
1095	0	0	26	0	0	1	9	0	0	1	1	1	1	9	1	1	1	1	1
1096	0	0	42	0	0	0	9	0	1	0	9	9	9	9	9	9	9	1	1
1097	0	0	31	1	1	1	9	1	2	0	9	9	1	9	9	1	9	1	1
1098	0	0	14	1	1	1	9	1	0	0	1	1	1	1	1	1	1	1	1
1099	0	0	51	0	1	9	9	1	0	1	1	9	1	1	1	1	1	1	1
1100	0	0	20	1	0	1	9	0	2	0	9	9	9	1	1	9	9	9	1
1101	0	0	58	0	1	1	9	1	3	0	1	1	1	1	9	1	1	1	1
1102	0	0	20	1	1	1	9	0	1	0	9	1	1	1	1	1	9	9	1
1103	0	0	41	0	1	1	0	0	2	0	1	1	1	1	1	1	1	1	1
1104	0	0	46	1	0	1	9	1	1	0	1	1	1	1	1	1	9	1	1
1105	0	0	31	1	1	1	9	0	9	9	1	1	1	1	1	1	1	1	1
1106	0	0	15	1	1	1	9	0	0	0	1	1	1	1	1	1	9	1	1
1107	0	0	20	1	0	9	9	0	9	0	1	1	9	1	1	1	1	1	1
1108	0	0	59	0	1	1	0	0	9	0	1	1	1	1	1	1	1	1	1
1109	0	0	28	1	0	1	9	0	0	0	1	9	1	1	1	1	9	1	1
1110	0	0	20	0	1	1	9	1	1	0	1	1	1	9	1	9	1	1	1
1111	0	0	18	1	1	1	9	0	9	0	1	9	9	9	1	1	1	1	1
1112	0	0	23	1	1	1	9	0	1	0	1	1	9	1	1	1	9	1	1
1113	0	0	33	1	1	1	9	1	0	0	1	1	1	1	1	1	1	1	1
1114	0	0	22	1	1	1	9	0	1	0	1	1	9	1	1	1	9	9	1
1115	0	0	22	1	1	1	9	0	9	0	1	1	1	1	1	1	1	1	1
1116	0	0	18	1	1	1	9	1	1	0	1	1	1	1	9	1	1	1	1
1117	0	0	38	0	1	1	9	0	1	0	1	1	1	1	1	1	9	1	1
1118	0	0	11	1	1	1	9	0	0	0	1	1	1	1	1	1	1	1	1
1119	0	0	27	1	1	0	9	0	1	0	1	1	1	1	1	1	1	1	1
1120	0	0	35	0	1	0	9	0	1	0	1	1	1	1	1	1	1	1	1
1121	0	0	52	0	0	1	9	0	2	0	1	1	1	1	1	9	1	9	1
1122	0	0	66	0	1	1	9	0	0	1	9	1	1	1	1	1	9	1	1
1123	0	0	55	0	0	1	9	0	2	0	1	1	9	1	1	1	1	9	1
1124	0	0	24	1	1	1	9	0	3	9	1	1	1	1	1	1	1	1	1
1125	0	0	23	1	1	1	9	0	2	0	1	1	9	1	1	9	1	1	1
1126	0	0	25	1	1	1	9	0	1	0	9	1	1	1	1	1	1	1	1
1127	0	0	24	1	1	1	9	0	0	9	1	1	1	1	9	1	1	1	1
1128	0	0	28	1	1	1	9	0	2	0	1	1	1	1	1	1	1	1	1
1129	0	0	20	1	0	1	9	0	9	9	1	1	1	1	9	1	1	1	1
1130	0	0	22	0	0	1	9	0	0	0	1	1	1	1	1	1	1	1	1
1131	0	0	30	0	0	1	9	0	0	0	1	1	1	1	1	1	1	1	1
1132	0	0	19	1	1	9	9	0	2	9	1	1	9	1	1	1	9	1	1
1133	0	0	26	1	1	1	9	0	1	9	1	1	1	1	1	1	1	1	1
1134	0	0	24	1	0	9	9	0	3	0	0	9	9	9	1	9	1	1	1
1135	0	0	17	1	0	1	9	0	9	0	1	9	1	1	1	1	9	1	1
1136	0	0	22	1	1	1	9	1	1	0	9	1	9	1	1	1	1	1	1
1137	0	0	51	0	1	1	9	0	9	0	1	1	1	9	1	9	9	1	1
1138	0	0	55	1	1	1	9	0	0	0	1	9	1	9	1	1	9	1	1
1139	0	0	29	0	0	1	9	0	3	0	1	1	1	1	1	1	1	9	9
1140	0	0	20	1	0	1	9	2	1	9	9	9	1	9	9	1	9	1	1
1141	0	0	25	0	0	1	9	0	0	0	9	9	1	1	9	1	1	9	1
1142	0	0	32	1	1	1	9	0	0	0	1	1	1	1	1	1	1	1	1
1143	0	0	17	1	0	1	9	0	9	9	9	1	9	9	9	1	9	9	1
1144	0	0	53	1	1	1	9	1	1	9	1	9	9	9	9	1	1	9	1
1145	0	0	19	1	0	1	9	0	0	9	1	9	1	1	1	1	9	9	1
1146	0	0	14	1	1	1	9	0	9	9	1	1	9	9	9	1	1	1	1
1147	0	0	25	1	1	1	9	0	2	9	1	1	1	1	1	1	1	1	1
1148	0	0	19	1	0	1	9	0	0	0	1	1	1	1	1	9	1	1	1
1149	0	0	35	1	1	1	9	0	1	9	1	1	1	1	1	1	1	1	1
1150	0	0	35	1	1	1	9	0	1	9	1	1	1	1	1	9	9	9	1
1151	0	0	32	0	1	0	9	0	1	0	1	1	1	1	1	1	1	1	1
1152	0	0	17	0	1	1	9	0	3	0	1	1	1	1	1	1	9	1	1
1153	0	0	25	0	1	1	9	0	0	0	1	1	1	1	1	9	1	1	1
1154	0	0	24	0	1	1	9	0	9	0	1	1	1	1	1	1	1	1	1
1155	0	0	19	1	1	1	9	0	3	0	9	1	1	1	1	1	1	1	1
1156	0	0	25	1	1	9	9	0	9	9	1	1	1	1	1	1	1	1	1
1157	0	0	38	1	0	1	9	0	0	9	1	1	1	9	1	1	1	1	1
1158	0	0	20	1	0	1	9	0	0	9	1	1	9	1	9	1	1	1	1
1159	0	0	23	1	1	1	9	0	1	9	1	1	1	1	1	1	1	1	1
1160	0	0	25	0	0	1	9	0	1	0	9	1	1	1	9	1	1	1	1
1161	0	0	23	1	0	1	9	1	3	0	1	1	1	1	1	1	1	9	1
1162	0	0	26	0	0	1	9	0	1	0	1	1	1	1	1	1	1	1	1
1163	0	0	56	0	0	1	9	1	0	1	1	1	1	1	1	1	1	1	1
1164	0	0	37	0	0	1	9	0	0	9	1	1	1	1	1	1	1	1	1
1165	0	0	48	1	1	9	9	0	1	0	1	1	1	1	1	1	1	9	1
1166	0	0	9	1	0	1	9	0	9	0	9	9	1	1	9	9	9	1	1
1167	0	0	36	1	0	1	9	0	0	0	1	1	1	1	0	1	1	1	1
1168	0	0	20	1	1	1	9	0	1	1	1	1	1	1	1	1	1	1	1
1169	0	0	23	1	1	1	9	0	1	0	1	1	1	1	1	1	1	1	1
1170	0	0	19	1	1	1	9	0	0	0	1	1	1	1	1	1	1	1	1
1171	0	0	27	1	1	1	9	0	3	0	1	1	1	1	1	1	1	1	1
1172	0	0	73	0	0	1	9	1	1	1	1	1	1	1	1	1	1	1	1
1173	0	0	28	1	1	1	9	0	1	0	9	1	1	1	1	1	1	9	1
1174	0	0	18	1	0	1	9	0	1	0	1	1	1	1	1	1	1	1	1
1175	0	0	21	1	1	1	9	0	0	0	1	9	9	1	1	1	1	1	1
1176	0	0	33	1	1	1	9	0	3	0	9	9	9	9	1	9	1	9	1
1177	0	0	24	1	0	1	9	0	0	0	1	9	9	9	0	1	1	1	1
1178	0	0	18	1	0	1	9	0	9	0	1	1	1	1	1	1	1	9	1
1179	0	0	65	1	1	1	9	0	9	0	1	1	1	1	1	1	9	1	1
1180	0	0	53	1	1	1	0	0	9	0	1	1	1	1	1	1	1	1	1
1181	0	0	20	1	1	1	9	0	1	9	9	9	9	1	1	1	1	1	1
1182	0	0	19	1	1	1	9	0	1	1	0	1	1	1	1	9	9	1	1
1183	0	0	22	1	1	1	9	0	0	0	9	9	1	9	9	9	9	9	1
1184	0	0	74	1	1	1	9	0	9	1	1	1	1	1	1	1	1	1	1
1185	0	0	49	0	1	1	0	0	1	0	1	9	1	1	1	1	1	1	1
1186	0	0	26	1	1	1	9	0	4	0	9	1	1	1	1	1	1	1	1
1187	0	0	22	1	1	0	9	0	9	0	1	1	1	1	1	1	1	9	1
1188	0	0	20	0	0	1	9	0	1	9	9	9	9	9	9	9	9	1	1
1189	0	0	56	0	0	1	9	0	3	9	1	1	1	1	1	1	9	1	1
1190	0	0	24	1	1	0	9	0	1	0	1	1	1	1	1	9	1	9	1
1191	0	0	23	1	0	1	9	0	0	0	1	1	1	9	1	1	1	1	1
1192	0	0	46	1	1	9	9	2	1	0	1	9	9	9	1	1	1	1	1
1193	0	0	44	1	1	1	9	0	1	1	1	1	1	9	1	1	1	1	1
1194	0	0	17	1	1	1	9	0	9	1	1	1	1	1	1	1	0	1	1
1195	0	0	18	1	1	1	9	0	9	0	1	1	1	1	1	1	1	9	1
1196	0	0	48	0	0	1	0	0	0	0	9	1	9	1	9	1	9	1	1
1197	0	0	25	0	0	1	9	0	9	0	1	1	1	1	1	1	9	1	1
1198	0	0	20	1	0	1	9	0	9	0	1	1	1	1	9	9	1	1	1
1199	0	0	27	0	1	0	9	0	0	0	9	1	1	9	9	1	9	1	1
1200	0	0	22	1	1	1	9	0	9	1	1	1	1	9	1	1	1	1	1
1201	0	0	26	1	0	1	9	0	2	0	0	0	9	1	1	1	1	1	1
1202	0	0	24	1	0	9	9	3	3	0	1	1	1	1	1	1	1	1	1
1203	0	0	22	1	1	1	9	0	1	0	1	1	1	1	1	9	9	1	1
1204	0	0	16	0	1	1	9	0	0	0	9	1	1	1	1	1	9	1	1
1205	0	0	72	1	1	9	9	0	9	1	9	0	1	1	1	1	1	1	1
1206	0	0	31	1	1	0	9	0	0	1	0	1	1	1	1	1	1	1	1
1207	0	0	20	1	1	9	9	0	3	0	1	1	1	9	1	1	1	1	1
1208	0	0	17	1	1	9	9	0	2	0	1	1	1	1	9	1	1	1	1
1209	0	0	18	1	1	1	9	0	1	1	1	1	1	1	1	1	1	9	1
1210	0	0	11	1	0	1	9	0	1	1	1	1	1	1	1	1	1	9	1
1211	0	0	55	1	0	1	0	0	1	0	1	1	9	1	1	1	1	9	1
1212	0	0	20	1	1	1	9	1	1	0	1	9	1	1	1	1	1	1	1
1213	0	0	21	1	1	1	9	0	2	1	1	1	1	9	1	1	1	1	1
1214	0	0	37	1	1	1	9	0	0	0	1	9	1	1	1	9	1	1	1
1215	0	0	36	0	1	9	9	0	1	9	1	9	9	1	1	1	9	1	1
1216	0	0	42	1	1	1	9	0	4	1	1	1	1	1	1	1	9	1	9
1217	0	0	17	1	1	1	9	0	2	9	9	9	9	9	1	1	1	1	1
1218	0	0	22	1	0	9	9	0	2	1	1	1	1	9	1	1	1	1	1
1219	0	0	56	0	1	1	9	0	9	0	0	1	1	9	1	1	1	1	1
1220	0	0	38	1	0	1	9	0	0	1	1	1		1		1	1	1	9
1221	0	0	23	0	1	9	9	0	0	0	1	1	1	9	9	1	1	1	1
1222	0	0	18	1	1	1	9	0	0	0	9	1	1	9	1	1	1	1	1
1223	0	0	31	1	0	1	9	0	9	9	9	9	1	1	1	1	1	1	1
1224	0	0	44	1	1	1	9	0	1	0	1	1	9	1	9	9	1	1	1
1225	0	0	19	0	0	1	9	0	0	0	1	1	1	1	1	1	1	1	1
1226	0	0	72	1	0	1	9	0	3	0	1	1	1	9	1	9	1	9	1
1227	0	0	48	1	1	1	9	0	1	0	1	9	1	1	1	1	1	1	1
1228	0	0	24	1	1	1	9	0	1	0	1	1	1	1	9	1	9	9	1
1229	0	0	20	1	0	1	9	0	1	1	1	1	1	1	1	1	1	1	1
1230	0	0	31	0	1	1	9	0	9	0	1	1	9	1	9	1	1	1	1
1231	0	0	24	1	1	9	9	0	9	0	1	1	1	1	1	9	1	1	1
1232	0	0	19	1	0	1	9	0	3	0	9	1	1	9	1	9	9	1	9
1233	0	0	19	0	0	1	9	0	9	0	1	1	1	9	1	1	9	1	1
1234	0	0	15	1	1	1	9	0	2	0	9	1	9	1	1	1	9	1	1
1235	0	0	31	0	1	9	9	0	2	9	9	9	1	9	1	1	1	9	1
1236	0	0	23	1	0	1	9	0	1	9	1	1	9	1	1	1	1	9	1
1237	0	0	41	1	0	1	9	0	3	0	0	1	1	1	1	1	1	1	1
1238	0	0	18	1	0	1	9	0	9	1	1	1	1	9	1	1	1	9	1
1239	0	0	21	1	1	1	9	0	0	1	1	1	9	9	1	1	1	1	1
1240	0	0	35	0	0	1	9	0	3	0	1	9	1	1	9	1	1	9	1
1241	0	0	28	0	1	1	9	0	1	0	9	9	9	1	1	1	1	1	1
1242	0	0	18	1	1	1	9	0	9	1	1	1	1	1	1	1	1	1	1
1243	0	0	80	0	1	9	9	0	0	0	1	1	1	1	1	1	1	1	1
1244	0	0	26	0	1	1	9	0	2	9	1	1	1	1	1	1	1	1	1
1245	0	0	22	1	0	1	9	0	0	0	1	1	9	1	1	9	1	9	1
1246	0	0	52	1	1	1	9	0	1	0	1	1	1	1	1	1	1	9	1
1247	0	0	19	1	0	1	9	1	2	0	1	1	1	1	1	1	1	9	1
1248	0	0	32	1	1	1	9	0	2	0	0	1	1	1	1	11	1	1	1
1249	0	0	30	0	1	1	9	0	0	0	9	1	1	9	9	9	9	9	1
1250	0	0	57	1	0	1	9	0	9	0	0	9	1	1	1	9	1	1	1
1251	0	0	32	0	1	1	9	0	9	0	1	9	1	9	1	1	9	9	1
1252	0	0	24	0	1	1	9	0	0	0	9	1	9	1	1	1	1	9	1
1253	0	0	18	1	1	1	9	0	1	9	9	9	1	1	1	9	9	9	1
1254	0	0	18	1	1	9	9	0	1	0	1	9	9	9	1	9	1	1	1
1255	0	0	18	1	1	1	9	0	3	0	1	1	9	1	1	1	1	1	1
1256	0	0	13	1	1	9	9	1	1	0	9	9	9	9	9	1	1	1	1
1257	0	0	32	0	1	1	9	0	1	0	1	1	9	1	1	1	9	9	1
1258	0	0	18	1	1	1	9	0	1	9	1	1	1	1	9	9	9	9	1
1259	0	0	19	1	1	1	9	0	3	0	1	1	1	1	1	1	1	9	9
1260	0	0	31	1	1	1	9	0	1	9	1	1	1	0	9	1	9	1	1
1261	0	0	20	0	0	1	9	0	2	0	9	1	1	1	1	1	1	9	1
1262	0	0	44	1	1	1	9	0	2	9	1	1	9	1	1	1	1	1	1
1263	0	0	52	1	0	9	0	0	2	0	1	1	1	1	9	1	1	1	1
1264	0	0	22	1	1	1	9	0	1	9	1	1	1	1	9	1	1	1	1
1265	0	0	23	1	1	1	9	0	1	0	9	1	1	1	1	1	1	1	1
1266	0	0	54	1	0	1	9	0	9	9	1	1	1	1	1	1	1	1	1
1267	0	0	61	1	1	1	9	0	2	0	9	9	9	9	9	9	9	9	1
1268	0	0	19	1	0	1	9	0	1	9	1	1	9	9	9	9	9	9	9
1269	0	0	18	1	1	1	9	0	2	9	1	1	1	1	1	1	9	9	1
1270	0	0	15	1	0	1	9	0	4	9	1	1	1	1	1	1	9	1	1
1271	0	0	19	1	1	1	9	0	1	0	1	9	9	9	9	1	1	1	1
1272	0	0	26	1	1	1	9	0	2	9	1	1	1	1	1	1	1	1	1
1273	0	0	18	1	1	9	9	0	0	0	9	1	9	9	1	1	1	9	1
1274	0	0	21	1	1	1	9	2	2	0	9	1	1	9	1	1	1	1	1
1275	0	0	25	1	0	1	9	0	1	9	1	1	1	1	1	1	1	1	1
1276	0	0	19	1	0	1	9	0	9	9	1	1	9	1	1	1	1	1	1
1277	0	0	15	1	1	1	9	0	2	0	9	9	1	9	9	1	1	1	9
1278	0	0	16	0	1	1	9	0	2	0	1	9	1	1	1	1	1	9	1
1279	0	0	55	1	1	0	9	0	3	1	1	1	1	1	1	1	1	1	1
1280	0	0	16	1	1	1	9	0	2	0	0	9	1	9	1	1	1	9	1
1281	0	0	17	1	0	9	9	0	3	9	1	1	1	1	1	1	1	1	1
1282	0	0	35	1	1	1	9	0	2	0	9	9	1	9	9	9	9	1	9
1283	0	0	20	1	0	1	9	0	2	9	1	1	1	1	1	9	1	1	1
1284	0	0	19	1	1	1	9	0	1	9	1	1	9	1	1	1	1	1	1
1285	0	0	39	1	0	1	9	0	1	9	1	1	9	1	1	1	9	1	1
1286	0	0	19	0	0	1	9	0	0	9	9	9	1	9	9	1	9	9	1
1287	0	0	19	1	1	1	9	0	0	9	1	1	1	1	1	1	9	1	1
1288	0	0	37	1	0	1	9	0	2	9	1	1	1	1	9	1	1	1	1
1289	0	0	28	1	0	1	9	0	9	9	1	1	1	9	1	1	9	1	1
1290	1	0	23	1	1	1	9	0	9	0	1	9	9	9	1	9	9	9	1
1291	1	0	15	1	1	1	9	0	0	0	1	1	1	1	1	1	1	9	1
1292	1	0	55	1	1	1	0	0	2	0	9	9	1	1	9	1	1	9	1
1293	1	0	48	1	1	1	9	0	0	0	9	1	9	1	9	1	1	9	1
1294	1	0	45	1	0	1	9	0	1	0	9	9	1	1	1	1	1	1	1
1295	1	0	32	1	0	1	9	2	2	0	1	1	1	1	1	1	1	1	1
1296	1	0	32	1	1	1	9	1	1	9	1	1	1	9	1	1	1	9	1
1297	1	0	43	1	1	1	9	0	0	0	1	9	9	1	1	1	9	1	1
1298	1	0	28	1	1	1	9	0	1	0	1	9	1	1	1	9	1	1	1
1299	1	0	20	1	1	1	9	0	4	0	9	1	9	1	9	1	1	0	1
1300	1	0	21	1	1	1	9	0	1	0	1	1	1	1	1	1	1	1	9
1301	1	0	21	1	0	1	9	0	2	0	9	9	1	9	1	1	1	1	1
1302	1	0	21	1	0	1	9	0	0	0	9	1	1	1	1	1	1	1	1
1303	1	0	33	1	1	1	9	0	1	0	9	9	1	1	9	9	9	9	1
1304	1	0	34	1	0	1	9	0	9	9	1	1	1	9	1	1	1	9	1
1305	1	0	49	1	1	1	9	0	2	0	1	1	9	9	1	1	9	1	1
1306	1	0	53	1	1	1	9	0	2	9	1	1	1	9	9	1	1	1	1
1307	1	0	35	1	1	1	9	0	3	0	1	1	1	1	1	1	1	1	1
1308	1	0	35	1	1	9	9	1	0	0	1	1	1	1	1	1	1	1	1
1309	1	0	67	1	0	1	9	0	1	0	1	1	1	9	1	1	9	9	1
1310	1	0	26	0	0	1	9	1	1	0	1	1	1	1	9	9	9	9	1
1311	1	0	42	1	1	1	9	0	9	0	1	1	1	1	9	1	0	1	1
1312	1	0	54	1	1	1	9	0	9	0	1	9	9	9	1	1	1	9	1
1313	1	0	36	1	1	9	9	0	2	0	0	1	1	1	1	1	1	1	1
1314	1	0	37	1	1	1	9	0	9	0	0	1	9	1	1	9	1	1	1
1315	1	0	53	0	1	1	0	0	0	0	1	1	1	1	1	1	1	1	1
1316	1	0	30	1	1	1	9	0	1	9	1	1	1	1	1	1	1	1	1
1317	1	0	38	1	1	1	9	0	2	9	1	1	1	1	1	1	1	1	1
1318	1	0	37	1	1	1	9	0	0	0	9	1	1	1	1	1	1	1	1
1319	1	0	20	1	1	1	9	0	0	0	9	9	9	1	1	1	1	1	1
1320	1	0	30	1	1	1	9	0	3	0	1	1	1	1	9	1	1	1	1
1321	1	0	55	1	0	1	9	0	1	1	1	1	1	9	1	1	9	1	1
1322	1	0	34	1	1	1	0	0	2	0	1	1	1	1	1	1	1	1	1
1323	1	0	22	1	1	1	9	0	2	0	1	9	1	1	1	1	1	1	1
1324	1	0	26	0	0	1	9	1	1	1	1	9	1	1	1	1	1	9	1
1325	1	0	79	1	1	1	9	0	9	1	1	1	1	1	9	1	9	1	1
1326	1	0	41	1	1	1	9	0	9	0	1	1	1	1	1	1	1	9	1
1327	1	0	32	1	1	1	0	0	2	0	1	1	1	1	1	1	1	1	1
1328	1	0	19	1	1	1	9	0	0	9	0	1	1	9	1	1	1	9	1
1329	1	0	21	1	0	1	9	0	2	1	1	1	1	1	1	1	1	1	1
1330	1	0	48	1	1	1	9	0	1	1	1	1	1	1	9	1	1	1	1
1331	1	0	18	1	0	9	9	0	0	1	1	1	1	1	1	1	1	1	1
1332	1	0	69	1	1	1	9	0	1	0	9	1	9	1	1	1	1	1	1
1333	1	0	70	1	1	1	9	0	1	0	1	0	1	1	9	9	9	9	1
1334	1	0	43	1	1	1	9	1	1	1	1	1	1	1	1	1	1	1	1
1335	1	0	18	1	1	1	9	0	0	9	1	1	1	1	1	1	9	1	1
1336	1	0	22	1	0	1	9	1	1	0	9	1	1	1	1	1	1	1	1
1337	1	0	18	1	1	9	9	0	1	9	1	1	1	9	1	1	9	1	1
1338	1	0	21	1	1	1	9	0	0	9	1	1	1	1	1	1	1	1	1
1339	1	0	32	1	1	0	9	0	9	0	1	1	1	1	1	1	1	1	1
1340	1	0	19	1	1	1	9	0	2	9	1	1	1	1	1	1	1	1	1
1341	1	0	18	1	0	9	9	0	1	9	1	1	1	1	1	1	1	1	1
1342	1	0	17	1	1	1	9	0	9	0	9	1	1	1	1	1	1	1	1
1343	1	0	17	1	1	9	9	0	0	0	0	1	9	1	1	9	1	1	1
1344	0	5	24	1	1	1	9	0	9	0	9	9	9	9	9	9	9	9	9
1345	0	5	17	0	1	1	9	1	0	1	9	9	9	9	9	9	9	9	9
1346	0	5	22	1	0	1	9	2	1	1	1	9	9	9	1	9	9	9	9
1347	0	5	32	1	0	1	9	0	2	0	1	1	1	9	9	9	9	9	9
1348	0	5	18	1	1	1	9	0	1	0	0	0	9	9	9	9	9	9	9
1349	0	5	26	1	0	1	9	1	0	0	9	1	9	1	1	1	1	1	1
1350	1	5	29	1	1	1	9	0	2	0	0	1	1	9	1	9	9	9	1
